# Supplementary material for: Mediating Effect of Work Stress on the Associations Between Psychological Job Demands, Social Approval, and Workplace Violence Among Health Care Workers in Sichuan Province of China
Source: Front Public Health. 2021 Oct 27;9:743626. doi: 10.3389/fpubh.2021.743626 (PMC8578796; doi:10.3389/fpubh.2021.743626)
Supplement: Supplementary file 1 [file Table_1.XLSX]

## Sheet: dataset
ID	age	violence	income	gender	agegroup	marital	education	professionaltitle	management	profession	practicesetting	shifts	workhour	demand1	demand2	demand3	overcommitment	eri	approval1	approval2	approval3	approval4	approval5
511402121	42	1	3	1	2	1	2	4	1	1	1	0	3	1	1	1	11	0.4375	4	3	3	1	4
511402122	43	1	2	1	2	1	1	2	0	3	0	1	3	1	1	1	17	0.411765	5	3	3	2	3
511111030	37	1	2	1	2	1	2	3	0	1	1	1	3	1	1	1	7	0.304348	3	1	3	2	4
512022117	35	1	2	1	2	1	2	3	0	1	1	1	3	1	1	1	14	0.729167	5	3	4	3	4
513323030	43	1	1	0	2	1	1	1	0	3	0	0	3	1	3	2	17	0.518519	3	3	3	3	4
513423030	26	1	1	0	1	1	1	2	0	1	1	1	1	3	2	2	14	0.491228	3	3	3	3	3
513423089	34	0	2	0	2	0	2	2	1	3	0	0	1	1	1	1	16	0.736842	4	4	4	4	4
510304069	31	0	1	0	2	1	1	2	0	2	1	0	1	4	3	3	13	0.622222	3	3	3	2	3
511381082	25	1	2	1	1	1	2	2	0	2	1	0	1	1	1	2	14	0.736842	4	4	2	2	4
513423088	27	1	1	1	1	1	1	3	0	3	0	1	1	2	2	3	15	0.583333	5	5	4	5	4
511111029	40	0	1	0	2	1	2	3	0	3	0	0	1	2	3	2	11	1	3	3	3	2	3
510502073	40	0	1	1	2	1	2	3	0	1	1	0	1	3	2	2	13	0.777778	3	3	3	3	3
510904051	25	0	1	0	1	0	1	1	0	3	0	0	1	3	2	2	11	0.777778	5	4	4	4	4
510304001	54	0	2	0	3	1	1	2	0	1	0	0	2	3	2	2	16	0.666667	4	4	3	3	3
511621080	59	1	2	1	3	1	1	3	0	1	0	0	1	3	3	2	12	0.736842	4	5	4	3	4
511402118	32	1	2	0	2	1	2	3	0	1	1	1	3	3	3	3	14	0.614035	4	3	3	1	3
512022091	23	0	1	0	1	0	1	2	0	3	0	0	1	4	3	3	13	0.555556	5	4	4	3	4
510823056	40	1	3	0	2	0	1	4	0	1	1	1	3	4	4	2	14	0.777778	5	4	3	3	4
510105069	26	0	2	0	1	0	1	2	0	2	1	1	2	4	4	3	13	0.486111	4	4	4	3	4
510904025	29	1	1	1	1	1	2	2	0	1	0	1	3	4	4	4	11	0.466667	4	3	3	3	4
511402052	32	0	2	0	2	1	2	3	0	2	1	1	1	4	4	4	14	0.388889	5	3	4	4	5
510823024	43	1	2	1	2	0	1	4	0	1	1	0	1	4	4	4	8	0.388889	5	5	4	4	4
510105200	29	1	1	0	1	1	2	2	0	2	1	1	2	1	3	3	13	0.7	3	3	4	3	4
513323029	27	1	1	1	1	1	1	2	0	2	0	1	2	3	2	2	11	0.960784	3	3	3	3	3
510403095	32	1	1	0	2	1	1	2	0	2	1	0	3	2	3	3	15	0.777778	4	3	4	3	4
513423087	25	0	1	0	1	0	1	1	0	1	0	1	3	3	2	3	12	0.736842	4	3	3	3	4
513323028	29	1	1	0	1	1	1	1	0	1	0	1	3	3	3	2	12	0.907407	3	3	3	3	3
510304061	21	1	1	0	1	0	1	1	0	2	0	1	3	3	3	3	13	0.7	3	3	3	3	3
510105007	65	0	1	0	3	0	1	2	0	1	0	0	1	3	3	3	11	0.666667	5	5	5	4	4
511111064	33	1	2	0	2	0	2	3	1	1	0	1	3	3	3	3	16	0.636364	4	4	3	3	3
510105017	38	1	2	0	2	1	3	3	0	1	1	1	1	3	3	3	13	0.777778	4	3	3	3	4
511402042	30	1	2	0	2	1	3	2	0	1	1	1	2	3	3	3	13	0.7	3	3	3	3	3
510904043	21	1	2	0	1	0	1	2	1	3	0	0	3	3	3	3	13	0.666667	4	3	3	4	3
513323025	56	0	2	1	3	1	1	2	0	1	1	0	1	3	3	3	14	0.777778	3	3	3	3	5
510105018	28	0	1	0	1	1	2	3	0	2	1	1	1	3	3	3	14	0.736842	4	4	4	4	4
511381074	38	1	2	0	2	1	1	2	0	2	1	1	1	3	3	3	15	0.7	4	4	4	4	4
510823020	24	1	2	0	1	0	1	1	0	3	0	0	2	3	3	3	14	0.666667	3	3	4	3	4
510304010	22	1	1	0	1	0	1	1	0	2	1	1	3	3	3	3	17	0.636364	4	3	4	3	4
510105016	31	0	1	0	2	1	2	2	0	1	1	1	1	3	3	3	18	0.736842	5	4	5	5	5
510403089	22	1	1	0	1	0	1	1	0	3	0	0	1	3	3	3	11	0.7	4	4	3	4	4
510105012	29	1	2	0	1	1	2	2	0	2	1	0	2	3	3	3	11	0.636364	5	5	4	4	5
510105022	30	0	1	0	2	1	3	2	0	1	1	1	1	3	3	3	11	0.56	5	5	5	4	5
511381069	38	1	1	1	2	1	1	2	0	2	1	0	1	3	3	3	12	0.666667	4	4	4	4	4
510304012	65	0	2	1	3	1	1	2	0	1	0	0	1	3	3	3	13	0.608696	5	5	4	4	5
511381068	32	1	2	0	2	1	1	2	1	2	1	0	1	3	3	3	14	0.666667	5	4	4	5	4
510823022	24	1	2	0	1	0	1	2	0	2	0	1	2	3	3	3	13	0.666667	3	3	4	3	4
510105014	33	0	2	0	2	0	2	3	0	2	1	1	1	3	3	3	13	0.666667	4	4	3	3	5
511621076	45	1	1	0	3	1	1	1	0	3	0	0	3	3	3	3	14	0.7	4	4	4	3	4
510105013	21	1	1	1	1	0	1	2	0	2	1	0	2	3	3	3	14	0.7	4	4	3	3	4
510304009	32	0	2	0	2	1	3	3	0	1	1	0	1	3	3	3	15	0.666667	5	5	5	4	5
510904046	32	0	1	1	2	1	1	2	1	3	0	0	1	3	3	3	14	0.666667	4	3	3	2	4
510723087	56	0	2	1	3	1	1	3	0	1	1	0	1	3	3	3	15	0.736842	4	4	4	4	2
512022102	25	0	2	0	1	1	1	2	0	2	1	0	3	3	3	3	16	0.666667	5	4	4	3	4
511381079	47	0	2	0	3	1	1	4	0	3	0	0	1	3	3	3	17	0.666667	5	5	5	4	5
511111024	39	1	1	0	2	1	1	3	0	1	0	0	1	3	3	3	12	0.875	3	3	3	2	4
511111067	31	0	1	0	2	1	1	2	0	2	0	1	3	3	3	3	16	0.608696	5	4	3	3	3
513423029	31	1	1	0	2	0	2	2	0	1	0	1	3	3	3	3	15	0.7	3	3	4	3	4
510304064	22	1	1	0	1	0	1	2	0	2	1	1	1	3	3	3	11	0.666667	3	3	4	3	3
513323027	28	0	1	0	1	1	1	1	0	1	0	1	3	3	3	3	15	0.823529	3	3	3	3	3
513323050	46	0	2	0	3	1	1	2	0	2	1	1	1	4	2	3	14	0.777778	4	4	4	4	4
511621025	54	1	2	1	3	1	2	3	0	1	1	1	2	3	4	3	13	0.7	3	3	3	4	3
511621032	63	1	1	1	3	1	1	4	0	1	1	0	2	3	4	3	19	0.777778	3	3	3	3	3
510502062	30	1	2	0	2	1	2	2	0	2	1	1	1	3	4	3	16	0.666667	3	4	3	3	3
510823016	48	1	2	1	3	0	1	2	0	1	1	0	1	4	3	3	13	0.538462	3	4	3	3	4
511621065	44	0	3	1	2	1	2	4	1	1	1	1	3	4	3	3	10	0.608696	5	4	5	3	5
511402035	30	1	2	1	2	1	3	3	0	1	1	1	3	4	3	3	15	0.666667	3	3	4	2	4
510502058	25	0	1	0	1	0	2	2	0	2	1	1	1	4	3	3	13	0.666667	3	3	2	2	4
510403076	36	1	1	0	2	1	1	2	0	2	1	1	3	4	3	3	13	0.736842	4	4	4	3	4
510403077	50	1	1	0	3	1	1	2	0	2	1	1	3	4	3	3	13	0.736842	4	4	4	3	4
512022093	24	1	2	0	1	0	1	2	0	2	1	1	1	4	3	3	15	0.666667	4	4	4	4	4
510105037	35	1	2	1	2	1	3	3	0	1	1	1	3	4	3	3	15	0.636364	4	3	4	3	4
511621067	36	1	1	0	2	0	1	2	0	1	0	1	3	4	3	3	16	0.7	4	3	4	2	4
511381061	45	1	1	1	3	1	1	2	1	1	0	1	1	4	3	3	18	0.736842	4	4	4	4	4
510105190	33	1	2	1	2	1	2	3	0	1	1	0	1	4	3	3	14	0.736842	3	3	3	3	3
510105191	39	1	1	0	2	1	1	2	0	1	1	0	1	4	3	3	14	0.736842	3	3	3	3	3
510823043	42	1	2	0	2	0	2	2	0	1	1	1	1	4	3	4	12	0.614035	4	3	3	3	5
511402088	50	0	3	1	3	1	3	4	1	1	1	0	1	4	4	3	14	0.608696	5	5	5	4	5
510105073	30	1	2	0	2	1	2	2	0	2	1	0	1	4	4	3	14	0.56	4	4	4	4	4
510823013	37	1	2	0	2	0	1	2	0	1	1	1	3	4	4	3	10	0.56	3	3	5	3	5
511381047	26	1	1	0	1	0	1	2	0	2	0	1	2	4	4	3	14	0.56	4	4	4	4	4
510723051	42	0	1	0	2	1	1	2	1	2	0	1	3	4	4	4	17	0.530303	4	3	3	3	4
510823025	50	1	2	0	3	0	1	4	0	1	1	1	2	4	4	4	12	0.466667	4	4	4	3	4
510823003	51	1	3	0	3	0	1	4	0	1	1	1	3	4	4	4	8	0.507246	3	3	3	3	4
511381035	43	0	3	1	2	1	2	4	1	1	1	0	1	4	4	4	20	0.583333	5	4	4	3	4
511621052	24	0	1	0	1	0	1	2	0	2	0	1	3	4	4	4	15	0.555556	4	4	4	4	5
510723102	32	1	1	1	2	1	2	2	0	1	1	1	3	1	3	3	17	0.960784	4	4	3	3	4
510502180	70	1	1	1	3	1	1	3	0	1	1	1	3	2	3	3	17	0.859649	5	5	4	5	5
510723085	38	1	1	0	2	1	1	3	0	2	1	1	3	1	4	4	17	0.736842	4	4	4	4	4
510403030	25	1	1	0	1	0	2	2	0	2	0	0	1	3	3	3	15	0.907407	3	3	3	2	4
511402040	31	1	2	0	2	1	1	2	0	2	1	1	1	3	3	3	18	0.816667	3	3	3	3	4
512022035	46	0	3	1	3	1	1	3	1	1	1	0	1	3	3	3	15	0.777778	3	3	2	4	4
511402115	27	1	1	0	1	1	2	2	0	2	1	1	2	3	3	3	15	1.02083	4	3	2	1	3
510403029	41	1	1	0	2	1	1	3	0	1	1	0	1	3	3	3	19	1.08889	3	4	4	3	5
510502174	27	0	1	0	1	1	1	2	0	3	0	0	3	3	3	3	18	0.859649	5	3	3	3	3
511111027	37	1	1	0	2	0	1	2	0	3	0	0	2	3	3	3	13	1.08889	3	3	3	3	3
511111026	23	1	1	0	1	0	1	2	0	1	0	0	2	3	3	3	13	1.02083	3	3	3	3	3
510304005	52	0	2	0	3	1	2	1	0	3	0	0	1	3	3	3	14	1.02083	5	4	4	4	4
510304006	24	0	2	0	1	0	2	2	0	3	0	0	1	3	3	3	14	1.02083	5	4	4	4	4
510403092	29	1	2	1	1	1	2	2	0	1	1	1	2	3	3	3	13	0.777778	4	3	3	3	3
510403082	28	1	2	0	1	1	2	2	0	3	1	1	2	3	3	3	13	0.777778	4	3	4	4	4
511621079	35	1	2	0	2	1	1	2	1	3	0	1	1	3	3	3	11	0.777778	4	3	4	3	4
510403033	40	1	1	1	2	0	2	2	0	1	1	0	1	3	3	3	16	1.02083	3	3	3	3	3
512022112	23	1	1	0	1	0	1	2	0	2	0	1	3	3	3	3	15	0.859649	4	4	4	4	4
513323058	41	1	3	0	2	1	1	2	1	1	0	1	1	3	3	3	14	0.907407	4	4	4	4	4
513323052	39	0	2	0	2	1	1	3	1	2	1	0	1	3	3	3	16	0.816667	4	4	4	2	4
510403093	50	1	1	0	3	1	1	3	0	1	1	0	3	3	3	3	16	1.02083	4	3	3	3	4
511402041	24	0	2	0	1	0	2	2	0	2	1	1	2	3	3	3	11	0.710145	3	3	3	3	5
511381067	45	1	1	0	3	1	1	3	0	2	1	0	1	3	3	3	16	0.816667	5	5	5	5	5
510304008	48	1	2	0	3	1	2	4	1	1	0	1	3	3	3	3	15	0.777778	5	3	4	3	3
510823021	49	1	2	1	3	1	1	2	0	3	0	0	2	3	3	3	16	0.960784	3	3	3	2	4
511402119	40	1	3	0	2	1	1	4	1	2	0	1	3	3	3	3	16	0.907407	4	4	4	3	4
510502168	35	1	2	1	2	1	3	3	0	1	1	1	2	3	3	3	16	0.816667	5	5	4	3	4
511381076	37	1	1	0	2	1	1	2	0	2	1	1	1	3	3	3	14	0.859649	4	4	4	4	5
511381072	38	1	1	0	2	1	1	2	0	2	1	1	1	3	3	3	14	0.859649	5	5	5	5	4
510105020	25	1	2	1	1	1	2	2	0	1	1	0	1	3	3	3	14	0.777778	4	4	4	3	4
511111068	36	0	1	0	2	1	1	1	0	3	0	0	1	3	3	3	15	0.816667	5	4	4	3	4
510105021	39	1	2	0	2	1	2	4	1	1	1	0	3	3	3	3	17	0.777778	4	3	4	4	4
513423024	40	1	2	0	2	1	2	2	1	1	0	1	3	3	3	3	17	0.680556	3	3	3	3	4
512022108	32	1	1	1	2	1	1	2	0	1	1	1	3	3	3	3	16	0.777778	4	2	3	1	3
512022034	24	1	1	0	1	0	1	2	0	2	1	0	1	3	3	3	11	0.816667	3	1	3	3	3
510502175	22	1	1	0	1	0	1	1	0	3	0	0	1	3	3	3	15	0.816667	5	3	4	4	3
510105193	31	1	1	0	2	1	3	3	0	1	1	0	1	3	3	3	13	1.02083	3	2	2	2	3
510403090	20	1	1	0	1	0	1	2	0	3	0	1	1	3	3	3	18	1.02083	4	3	4	4	4
510723088	47	0	1	1	3	1	1	3	1	1	1	1	2	3	3	3	20	0.907407	5	4	5	4	5
511111060	68	0	1	0	3	1	1	3	0	1	0	0	1	3	3	3	15	0.680556	5	5	5	5	5
511621072	59	1	2	1	3	1	1	2	0	1	0	1	3	4	3	2	19	0.717949	5	5	4	4	5
513423073	33	0	1	0	2	1	2	3	0	2	0	1	3	4	3	2	17	1.03704	5	4	4	4	2
512022096	30	1	2	1	2	0	2	2	0	1	1	1	3	3	3	4	15	0.666667	4	3	4	3	4
513423064	26	1	1	0	1	1	1	2	0	2	1	1	1	3	3	4	14	0.823529	4	4	4	4	4
510723027	24	1	1	0	1	0	1	2	0	2	1	1	3	3	3	4	17	0.666667	3	3	3	3	3
510823062	37	1	2	0	2	1	2	2	0	3	0	0	2	3	4	3	13	0.816667	4	4	4	4	4
510105035	49	1	3	0	3	1	3	4	0	1	1	0	2	3	4	3	13	0.742424	4	4	4	4	5
510904013	33	1	2	0	2	0	1	2	0	2	1	1	2	4	2	4	17	0.933333	3	4	4	4	5
510823058	43	0	1	0	2	1	1	2	0	1	0	1	3	4	3	3	16	0.859649	4	4	4	4	4
511621030	35	1	3	1	2	1	2	3	0	1	1	1	3	4	3	3	16	0.859649	3	3	3	2	4
513423019	24	1	1	0	1	0	1	2	0	2	1	1	3	4	3	3	16	1.02083	3	3	4	3	3
513423060	45	1	2	0	3	1	1	3	1	2	1	0	1	4	3	3	17	0.907407	4	4	2	2	4
510105179	28	1	1	0	1	1	1	2	0	2	1	1	1	4	3	3	15	0.960784	3	3	3	2	4
510105031	33	1	1	0	2	1	2	2	0	2	0	0	1	4	3	3	16	0.816667	4	3	3	3	4
512022090	25	1	2	0	1	1	1	2	0	2	1	0	1	4	3	3	13	0.710145	4	4	4	4	4
511621029	27	1	1	0	1	1	1	2	0	2	1	1	2	4	3	3	16	0.859649	3	3	4	3	3
511111002	53	1	1	1	3	1	2	3	0	1	0	1	1	4	3	3	15	0.742424	2	2	3	2	3
511111020	22	1	1	0	1	1	1	2	0	2	0	1	1	4	3	3	17	0.742424	3	3	3	2	3
510304018	47	1	3	1	3	1	2	4	1	1	1	0	1	4	3	3	18	0.907407	4	2	4	2	4
511381062	27	0	1	0	1	0	2	2	0	1	0	1	3	4	3	3	14	0.907407	5	3	4	3	4
510502154	26	0	3	0	1	1	3	2	0	1	1	1	1	4	3	3	14	0.907407	4	4	4	3	4
510304017	51	1	1	0	3	1	1	2	0	1	0	1	1	4	3	3	18	1.02083	4	3	3	3	4
510105182	25	0	1	1	1	0	2	2	0	1	1	0	1	4	3	3	18	0.907407	3	3	4	4	4
511402094	41	1	2	0	2	1	1	4	1	2	1	1	1	3	4	4	13	0.636364	4	4	4	4	5
511402099	22	1	1	0	1	0	1	2	0	2	0	1	3	3	4	4	14	0.666667	4	3	4	3	4
511111052	36	0	1	0	2	1	1	2	0	2	1	1	1	4	3	4	14	0.7	4	3	4	3	4
511111053	32	0	1	0	2	0	1	2	0	2	1	1	1	4	3	4	15	0.7	4	3	4	3	4
510904036	63	1	2	1	3	1	1	2	0	1	0	0	2	4	3	4	14	0.636364	5	5	4	5	5
513323040	40	1	2	0	2	1	1	2	0	1	1	0	1	4	3	4	17	0.777778	5	4	4	3	4
510403022	24	1	1	0	1	1	1	2	0	2	1	1	1	4	3	4	16	0.666667	3	1	2	1	4
510502150	35	1	1	0	2	1	1	2	0	3	0	0	2	4	3	4	13	0.736842	4	4	4	3	5
510502151	40	1	1	0	2	1	1	2	0	3	0	0	3	4	3	4	13	0.736842	4	4	4	3	5
510105062	28	0	1	0	1	1	2	2	0	2	1	0	1	4	3	4	13	0.7	4	4	4	3	4
513423048	33	0	2	0	2	0	2	2	0	1	1	1	1	4	3	4	13	0.666667	4	3	3	3	4
510105071	21	0	1	0	1	0	1	1	0	2	1	1	1	4	3	4	10	0.636364	4	4	4	4	4
510105074	41	0	2	0	2	1	2	4	0	1	1	0	1	4	3	4	15	0.608696	4	3	3	4	4
510502136	30	0	1	0	2	1	1	2	0	2	1	1	2	4	3	4	13	0.636364	5	4	5	4	4
511402097	33	1	1	0	2	1	1	2	1	2	0	1	3	4	3	4	16	0.608696	4	4	4	2	4
510105048	36	1	1	0	2	1	2	2	0	3	0	0	1	4	4	3	14	0.777778	4	4	4	4	4
510823047	45	1	2	0	3	0	1	3	0	2	1	0	1	4	4	3	16	0.859649	5	3	5	5	5
510105068	40	1	2	0	2	1	2	2	0	1	1	1	3	4	4	3	8	0.653333	5	5	5	4	5
510502147	25	1	2	1	1	1	2	2	0	2	1	1	3	4	4	3	15	0.816667	4	3	4	3	4
510502141	72	1	1	1	3	1	2	4	0	1	1	0	1	4	4	3	18	0.859649	4	4	4	2	4
510105202	32	1	2	0	2	1	3	2	0	1	1	0	1	4	4	4	14	0.5	5	5	4	4	4
510105205	45	1	2	0	3	1	1	4	0	2	1	0	1	4	4	4	14	0.5	5	4	4	4	4
510823004	29	1	2	1	1	0	2	2	0	1	1	1	3	4	4	4	11	0.636364	3	3	3	3	3
510105124	28	0	2	0	1	1	2	2	0	2	1	1	1	4	4	4	12	0.583333	5	3	4	3	4
510502095	27	1	2	1	1	0	2	2	0	1	1	1	1	4	4	4	14	0.608696	4	3	4	4	4
511381009	45	1	2	0	3	1	1	3	1	2	0	0	2	4	4	4	21	0.7	3	3	5	3	5
510105207	63	0	2	0	3	1	2	3	0	1	1	0	1	4	4	4	13	0.608696	5	5	4	4	4
510304039	32	0	1	1	2	1	1	2	0	1	1	1	2	4	4	4	15	0.583333	5	3	4	3	5
511402070	30	1	2	0	2	1	2	2	0	1	1	1	2	4	4	4	16	0.736842	4	3	3	3	4
510105204	34	1	2	0	2	1	3	3	0	1	1	0	1	4	4	4	15	0.5	5	4	4	4	4
511621043	32	0	1	0	2	1	1	2	0	2	1	1	2	4	4	4	14	0.636364	5	3	4	3	5
511111007	29	1	2	0	1	1	1	2	0	2	1	1	3	4	4	4	13	0.7	3	3	3	3	3
511402056	22	1	1	1	1	0	1	2	0	2	1	0	2	4	4	4	13	0.518519	5	5	4	4	5
511402057	30	1	3	1	2	1	2	3	0	1	1	0	2	4	4	4	13	0.518519	5	5	4	5	5
511111038	27	1	1	1	1	1	1	2	0	1	0	0	1	4	4	4	14	0.583333	4	4	4	4	4
510823038	27	1	2	0	1	0	2	2	0	3	0	0	2	4	4	4	14	0.666667	4	4	5	4	4
510403040	29	0	1	0	1	1	1	2	0	2	0	1	1	4	4	4	15	0.666667	4	3	4	4	5
510304080	48	0	1	1	3	1	1	3	0	1	1	0	1	4	4	4	14	0.736842	3	5	4	5	5
511621045	24	1	1	0	1	1	1	2	0	3	0	1	1	4	4	4	16	0.608696	4	3	3	4	4
510823027	34	1	2	0	2	0	2	3	1	1	1	1	3	4	4	4	20	0.636364	4	4	3	3	3
510723055	28	1	1	0	1	1	1	2	0	2	0	1	3	4	4	4	16	0.7	4	3	4	4	4
510823026	42	1	2	1	2	0	1	2	0	1	1	1	3	4	4	4	14	0.518519	5	5	3	3	4
510904016	50	1	2	1	3	1	1	2	1	1	0	1	3	4	4	4	16	0.56	5	5	5	4	5
510723010	52	1	2	0	3	1	1	3	0	2	0	0	1	4	4	4	17	0.666667	3	3	4	2	3
510723009	48	1	2	1	3	1	2	2	1	1	0	0	1	4	4	4	17	0.608696	3	3	4	2	3
510502090	31	1	2	0	2	1	2	3	0	1	1	1	3	4	4	4	17	0.56	4	4	3	3	4
512022006	30	1	1	0	2	1	1	2	0	2	1	1	1	4	4	4	13	0.666667	3	3	3	3	4
510403059	42	1	1	0	2	1	1	3	0	2	1	1	1	4	4	4	13	1.07692	4	4	4	4	4
510304040	34	1	1	1	2	1	2	2	0	1	1	1	1	4	4	4	17	0.583333	4	4	4	4	4
512022055	21	1	1	0	1	0	1	1	0	2	1	0	1	4	4	4	15	0.5	5	5	5	5	5
510502182	50	1	2	1	3	1	2	4	1	1	1	1	2	1	3	3	15	0.933333	5	3	4	2	4
511621081	55	1	2	1	3	1	1	3	0	3	0	1	1	1	3	3	14	0.933333	5	4	4	4	4
511402049	42	1	2	1	2	1	1	2	0	1	0	1	3	3	2	3	17	0.982456	3	2	2	3	5
512022116	30	1	1	0	2	1	2	2	0	3	1	0	1	3	2	3	16	0.848485	4	4	3	3	4
510904049	53	1	2	1	3	1	1	2	1	1	0	1	3	3	3	2	16	1	5	3	4	3	4
510904014	28	1	1	0	1	1	1	2	0	2	0	1	1	3	3	2	18	0.954545	3	3	3	3	4
510502066	59	1	3	1	3	1	2	4	0	1	1	0	1	3	3	3	14	1.09804	3	3	3	2	3
510403091	20	1	1	0	1	0	1	2	0	2	0	1	2	3	3	3	15	0.888889	4	4	4	4	5
510304007	43	1	2	1	2	1	1	3	1	1	0	0	1	3	3	3	17	1.03704	4	4	4	4	4
511621037	25	0	1	0	1	0	1	2	0	3	0	1	1	3	3	3	14	1.03704	3	3	3	3	3
510723086	44	1	1	0	2	1	1	2	0	3	0	0	1	3	3	3	16	0.746667	5	5	5	4	4
510904042	27	1	1	0	1	1	1	2	0	1	0	1	3	3	3	3	18	0.717949	4	5	4	3	4
510823067	26	0	1	0	1	0	1	2	0	2	0	1	3	3	3	3	14	0.982456	4	3	3	4	5
510502166	31	1	2	0	2	1	1	2	0	2	1	1	2	3	3	3	14	0.933333	4	4	4	4	4
512022038	48	1	1	1	3	1	1	3	1	1	0	1	3	3	3	3	15	1.09804	3	2	3	3	3
511621074	54	1	2	1	3	1	1	1	0	3	0	1	2	3	3	3	17	1.03704	4	3	3	3	4
511402045	27	0	1	0	1	1	1	2	0	2	1	1	3	3	3	3	18	1.09804	3	3	4	1	4
510823066	21	0	1	0	1	0	1	2	0	3	0	1	3	3	3	3	17	0.982456	4	3	3	4	5
512022103	23	1	1	1	1	0	1	2	0	2	1	0	1	3	3	3	12	0.982456	4	4	4	3	4
510105010	42	1	3	0	2	1	2	3	0	1	1	1	2	3	3	3	12	0.777778	4	4	4	4	5
512022106	28	1	1	0	1	0	1	2	0	2	1	1	1	3	3	3	12	1.03704	4	4	3	3	3
510502179	29	1	1	0	1	1	1	2	1	2	0	0	3	3	3	3	13	1.09804	4	4	4	3	4
510105194	29	1	2	0	1	0	2	2	0	2	1	1	2	3	3	3	13	1.03704	3	3	3	2	3
511621077	49	1	1	1	3	1	1	2	0	1	0	1	1	3	3	3	14	0.982456	4	4	4	3	4
510823019	46	1	3	0	3	1	1	3	0	1	1	1	3	3	3	3	14	1.03704	3	3	3	3	3
513323059	38	0	1	1	2	1	1	3	0	1	1	1	3	3	3	3	16	0.933333	4	4	3	3	4
510304011	47	1	2	0	3	1	1	2	1	1	0	1	2	3	3	3	14	0.888889	5	4	5	2	4
510105019	43	1	2	1	2	1	1	3	0	1	1	0	1	3	3	3	16	0.982456	4	4	4	4	4
511402116	45	0	2	1	3	1	2	4	0	1	1	1	3	3	3	3	16	0.933333	5	5	5	4	5
510723098	42	0	1	1	2	1	1	2	0	1	0	1	3	3	3	3	16	0.888889	5	5	4	4	5
510502169	29	1	3	1	1	1	3	2	0	1	1	1	3	3	3	3	16	0.848485	4	5	4	4	5
511402114	36	1	2	0	2	1	2	3	0	2	1	0	1	3	3	3	17	0.933333	4	4	3	3	3
510105198	53	1	2	0	3	1	1	3	1	2	0	0	1	3	3	3	13	0.888889	3	3	3	2	3
510823073	25	1	1	0	1	1	1	2	0	2	0	0	3	3	3	3	16	0.933333	4	4	4	4	5
511381024	43	1	2	0	2	1	1	3	0	2	1	0	2	3	3	3	18	1.24444	3	3	4	3	4
511621005	37	1	1	0	2	1	2	2	0	2	0	0	1	3	3	3	16	1.03704	2	1	3	2	3
511402113	38	1	2	1	2	1	1	2	0	1	1	1	1	3	3	3	17	1.03704	4	4	4	3	4
511111065	47	0	2	1	3	1	1	3	1	1	0	1	2	3	3	3	17	0.982456	4	3	4	3	4
510723089	32	1	2	1	2	1	2	2	0	1	1	1	3	3	3	3	17	1.33333	4	4	3	3	4
510105195	37	1	2	1	2	1	2	3	0	1	1	1	3	3	3	3	17	1.03704	3	2	3	3	3
513423081	37	1	1	1	2	1	2	3	0	1	1	1	3	3	3	3	18	0.933333	4	4	4	4	4
510105015	31	1	1	0	2	1	2	2	0	2	1	1	1	3	3	3	14	0.982456	4	3	2	3	4
510502176	32	0	1	0	2	1	2	2	0	1	0	0	2	3	3	3	16	1.03704	4	3	4	4	4
511381081	42	0	1	0	2	1	1	3	1	2	1	0	3	3	3	3	14	0.888889	4	4	4	4	3
511111025	28	1	1	0	1	1	2	2	0	3	0	0	3	3	3	3	16	1.03704	3	3	4	1	3
512022040	36	0	1	0	2	1	1	3	0	2	0	0	1	3	3	3	16	1.09804	3	4	4	2	4
512022041	28	0	1	0	1	1	1	2	0	2	0	1	1	3	3	3	16	1.09804	3	3	4	2	4
510502178	26	1	1	0	1	1	2	2	0	1	0	0	3	3	3	3	14	1.03704	4	4	3	3	4
511381070	49	1	2	0	3	1	1	3	0	2	1	0	1	3	3	3	15	0.888889	5	5	5	5	4
511402044	30	1	2	0	2	1	2	2	0	1	1	1	3	3	3	3	14	1.09804	3	2	2	3	4
511621035	25	0	2	0	1	1	1	2	0	2	1	1	1	3	3	3	16	0.982456	3	4	3	3	4
511621075	40	1	1	1	2	1	1	3	1	1	0	1	2	3	3	3	13	0.888889	4	4	4	2	4
511621071	61	0	3	0	3	1	1	2	0	1	1	0	1	3	3	3	17	0.746667	4	4	4	4	5
512022109	36	1	1	0	2	1	1	2	0	3	0	0	1	4	2	3	16	0.982456	4	3	3	3	3
510403094	42	1	1	1	2	1	1	2	0	1	0	1	1	4	3	2	15	1.4	4	4	4	3	4
510304066	28	1	1	0	1	1	2	2	0	3	0	1	2	4	3	2	17	1.23529	3	3	3	3	3
512022094	33	1	1	0	2	1	1	2	1	2	1	0	1	3	3	4	18	0.816667	4	4	4	4	4
511381064	50	1	1	1	3	1	1	2	1	1	0	1	1	3	3	4	18	0.907407	4	3	4	3	4
510823063	60	0	2	1	3	1	1	4	0	1	0	0	1	3	3	4	15	0.742424	5	5	4	4	4
510502061	26	1	1	0	1	1	1	2	0	2	1	0	1	3	3	4	16	0.816667	3	3	4	2	4
511381063	34	0	1	0	2	1	2	3	1	1	0	1	3	3	4	3	16	0.888889	4	3	3	3	3
510105186	30	1	1	0	2	1	2	2	1	2	1	0	1	3	4	3	17	0.982456	3	2	2	2	3
510304013	31	1	1	0	2	1	2	2	0	1	1	1	1	3	4	3	14	1.16667	4	3	3	2	4
510823053	42	1	3	0	2	0	1	2	1	2	1	0	1	4	3	3	10	0.746667	4	4	5	3	4
510723082	36	1	2	1	2	1	2	3	1	1	1	1	3	4	3	3	15	0.888889	4	3	4	2	3
510105180	28	1	1	0	1	0	3	2	0	1	1	1	2	4	3	3	15	0.933333	3	3	4	3	4
513423069	39	0	2	0	2	1	2	2	0	1	0	1	3	4	3	3	16	0.933333	5	4	4	4	4
510723078	43	0	2	1	2	1	2	2	1	1	0	1	2	4	3	3	17	0.933333	4	3	4	3	4
513423061	29	1	1	0	1	1	2	2	0	2	1	1	1	4	3	3	17	1.16667	4	3	3	4	3
510502157	30	1	1	1	2	1	2	2	0	1	1	1	3	4	3	3	19	1.16667	4	3	3	3	4
510502059	36	0	3	0	2	0	1	3	0	2	1	1	1	4	3	3	12	0.888889	3	3	3	3	3
513423070	37	0	1	0	2	1	2	2	1	2	0	1	3	4	3	3	15	0.982456	4	4	4	4	4
510403081	43	1	1	1	2	1	1	3	0	1	0	0	1	4	3	3	16	1.03704	4	2	2	1	4
510502156	36	1	2	0	2	1	3	3	0	1	1	1	3	4	3	3	16	0.982456	4	4	4	3	4
510105039	28	1	2	0	1	0	2	2	0	1	1	1	3	4	3	3	16	0.888889	4	4	4	4	4
510105040	28	1	1	0	1	0	2	2	0	2	1	1	2	4	3	3	16	0.888889	4	3	4	4	4
510502164	36	1	2	0	2	1	2	3	0	1	0	1	3	4	3	3	15	0.933333	4	3	3	3	4
510105032	27	0	1	0	1	1	1	2	0	3	0	0	3	4	3	3	18	1.03704	5	4	4	4	5
511621004	28	1	2	0	1	0	1	2	1	2	1	1	2	4	3	3	15	1.16667	2	2	3	2	3
510304067	23	1	1	0	1	0	1	2	0	3	0	0	1	4	3	3	15	0.888889	3	3	3	3	4
513423007	22	1	1	0	1	0	1	2	0	2	1	1	1	4	3	3	18	0.811594	2	1	1	4	4
510105042	29	1	1	0	1	0	2	2	0	1	1	0	1	4	3	3	13	1.03704	4	4	4	3	4
510105043	35	0	2	0	2	1	2	3	0	1	1	1	1	4	3	3	16	0.777778	5	5	5	5	5
510823052	40	1	3	0	2	0	1	3	1	2	1	0	1	4	3	3	11	0.777778	4	3	5	5	5
511111018	21	1	1	0	1	0	1	1	0	2	1	1	1	3	4	4	15	0.859649	3	3	4	2	4
511402095	44	1	2	1	2	1	2	4	0	1	1	0	3	3	4	4	17	0.777778	4	4	4	3	4
510723022	29	1	1	0	1	1	2	2	0	1	1	1	3	3	4	4	20	0.960784	3	3	3	2	4
510105176	51	1	2	1	3	0	2	4	0	1	1	0	2	4	3	4	12	0.859649	3	3	4	2	4
513423052	30	0	2	0	2	1	2	2	1	2	0	1	3	4	3	4	14	0.907407	4	4	4	4	5
510105051	38	1	1	0	2	1	1	2	0	1	0	0	1	4	3	4	16	0.777778	5	5	5	5	4
510105065	50	0	3	0	3	1	1	3	0	1	0	0	1	4	3	4	17	0.742424	4	4	4	4	5
510823009	21	0	1	0	1	0	2	2	0	2	0	1	3	4	3	4	14	0.777778	3	3	3	3	3
510502149	31	1	2	0	2	1	2	2	0	1	0	0	1	4	3	4	15	0.816667	5	4	4	2	4
510904011	23	1	1	0	1	1	1	2	0	2	0	1	1	4	3	4	13	0.907407	3	3	3	4	4
510723068	53	1	2	1	3	1	1	3	0	1	1	0	2	4	3	4	16	0.859649	4	4	4	2	5
510105058	25	1	1	0	1	0	1	2	0	2	1	1	1	4	3	4	17	0.816667	4	4	4	4	4
510823045	40	1	2	0	2	1	1	2	0	1	1	1	3	4	3	4	16	0.777778	4	5	4	3	5
510723023	28	1	1	0	1	1	1	2	0	2	0	1	3	4	3	4	16	1.02083	3	2	5	1	4
511402100	35	1	2	0	2	1	1	3	0	2	1	1	1	4	4	3	14	0.933333	4	3	4	4	3
511402092	45	1	3	1	3	1	2	4	1	1	1	0	2	4	4	3	13	0.848485	4	4	3	3	4
510105050	36	0	2	0	2	1	3	3	0	1	0	0	1	4	4	3	16	1.03704	4	4	4	2	4
511111017	34	1	2	0	2	1	2	3	0	1	1	1	3	4	4	3	15	1.09804	3	3	2	2	3
510105045	67	0	2	0	3	1	1	3	0	1	0	0	1	4	4	3	10	1.03704	4	3	4	3	4
513323009	31	1	2	0	2	1	2	2	0	2	1	1	1	4	4	3	14	0.982456	3	3	5	3	3
510105063	23	0	1	0	1	0	1	2	0	2	1	0	1	4	4	3	17	0.888889	4	3	4	4	4
510403065	38	1	1	0	2	1	1	3	1	2	1	1	1	4	4	3	16	1.16667	4	3	4	3	4
510904034	33	1	2	0	2	1	2	2	0	2	1	1	2	4	4	3	16	1.09804	4	4	3	3	4
512022024	24	1	1	0	1	1	1	2	0	2	1	1	1	4	4	3	12	0.933333	3	3	3	4	5
511111055	30	0	1	0	2	1	2	2	0	3	0	0	1	4	4	3	14	0.982456	4	3	3	2	4
510723024	22	1	1	0	1	0	1	2	0	2	1	1	1	4	4	3	17	0.933333	3	2	3	2	3
510502055	30	1	2	0	2	0	2	3	0	1	1	1	3	4	4	3	14	1.09804	3	3	4	2	4
511381015	29	1	2	0	1	1	2	2	0	2	1	0	1	4	4	3	21	0.848485	3	3	2	2	4
513423055	32	1	1	0	2	1	2	2	0	1	0	0	1	4	4	3	18	0.933333	5	5	4	4	4
513423017	39	1	2	0	2	1	1	3	0	1	1	1	3	4	4	3	16	1.03704	3	3	3	2	3
510502011	36	1	2	1	2	1	2	3	1	1	0	1	3	4	4	3	18	1.16667	2	1	2	2	3
511621015	28	1	1	0	1	1	1	2	0	2	1	0	1	4	4	3	18	1.03704	3	4	3	3	3
510105047	40	1	1	1	2	1	1	2	0	1	0	1	2	4	4	3	12	1.16667	5	5	4	4	4
510502146	55	0	2	0	3	1	1	4	0	2	1	0	3	4	4	3	17	1.03704	4	4	4	3	4
510105060	62	1	3	1	3	1	1	3	0	1	1	0	1	4	4	3	18	0.746667	5	5	4	4	5
511621058	28	1	2	0	1	1	2	2	1	1	1	1	3	4	4	3	14	0.888889	4	3	3	3	4
511402089	44	1	3	1	2	0	2	4	1	1	1	0	1	4	4	3	16	1.09804	4	4	3	3	4
511621060	28	1	1	0	1	1	2	2	0	2	0	0	1	4	4	3	17	1.16667	5	1	3	2	4
510502106	72	1	2	1	3	1	1	3	0	1	1	1	2	4	4	4	16	0.859649	5	5	4	4	5
512022049	25	1	1	0	1	0	2	2	0	2	1	1	1	4	4	4	15	0.742424	4	3	4	4	5
511402008	25	1	1	0	1	1	1	2	0	2	1	1	3	4	4	4	20	0.777778	3	3	3	3	3
510723017	43	1	2	0	2	1	1	3	0	2	1	1	1	4	4	4	17	0.859649	3	4	4	3	4
511111034	32	1	1	0	2	1	1	2	1	3	0	1	3	4	4	4	17	0.777778	5	3	5	3	4
510502009	37	1	2	0	2	1	2	3	0	1	1	1	3	4	4	4	20	0.816667	2	1	5	1	4
510723038	39	1	1	1	2	1	2	2	0	1	1	1	3	4	4	4	19	0.604938	4	4	4	5	4
510502098	50	1	2	0	3	1	2	4	0	1	1	0	1	4	4	4	12	0.710145	5	4	4	4	5
511111039	29	0	1	0	1	1	1	2	0	3	0	0	2	4	4	4	15	0.680556	4	4	4	4	4
513323036	54	0	2	1	3	1	1	3	1	1	1	0	3	4	4	4	13	0.777778	5	4	4	4	5
510502121	24	1	1	0	1	0	1	2	0	2	0	0	3	4	4	4	15	1.02083	4	4	5	4	5
510105106	29	1	2	0	1	0	3	2	0	1	1	1	1	4	4	4	13	0.907407	4	4	3	3	4
510105093	36	0	2	0	2	1	2	2	0	1	1	1	3	4	4	4	13	0.777778	4	4	4	3	3
511111042	40	1	1	0	2	1	1	3	0	1	1	0	1	4	4	4	13	0.742424	4	4	4	4	4
510105210	30	1	2	0	2	1	2	2	0	1	1	1	1	4	4	4	13	0.742424	4	3	4	3	4
512022048	24	1	1	0	1	1	1	2	0	2	1	1	1	4	4	4	13	0.742424	4	4	4	3	4
510502127	23	1	1	0	1	0	1	2	0	2	1	1	2	4	4	4	15	0.859649	5	4	4	4	4
511402069	29	1	2	0	1	1	1	2	0	2	1	1	1	4	4	4	16	0.816667	4	5	4	4	4
510105123	29	1	1	0	1	1	2	2	0	1	1	1	1	4	4	4	16	0.710145	4	4	3	3	4
511402082	22	1	1	1	1	0	1	1	0	1	0	0	2	4	4	4	15	0.816667	5	4	5	4	4
512022062	72	1	2	1	3	1	1	4	1	1	1	0	2	4	4	4	16	0.859649	4	4	4	3	4
511402053	25	1	1	0	1	0	1	2	0	2	1	1	1	4	4	4	16	0.710145	4	3	4	4	4
510105157	21	1	1	0	1	0	1	1	0	2	1	1	1	4	4	4	16	0.742424	3	3	3	2	4
511621008	44	1	1	0	2	1	1	4	0	2	0	1	2	4	4	4	18	0.816667	3	3	4	3	4
510105156	32	1	2	0	2	1	2	2	0	2	1	1	1	4	4	4	18	0.742424	3	3	4	4	5
510723001	22	1	1	0	1	0	1	1	0	2	1	1	3	4	4	4	16	0.680556	2	4	2	4	4
510105094	27	0	2	0	1	0	2	2	0	1	1	1	3	4	4	4	16	0.777778	4	2	4	4	4
511402081	20	0	1	0	1	0	1	2	0	2	0	0	2	4	4	4	13	0.777778	4	3	5	3	4
510105208	21	0	1	0	1	0	1	2	0	2	1	1	1	4	4	4	14	0.777778	4	3	4	4	5
513423041	24	1	1	0	1	0	1	2	0	2	0	1	1	4	4	4	16	0.960784	4	4	4	3	4
511621042	28	1	2	1	1	1	2	2	0	1	1	1	1	4	4	4	17	0.742424	4	4	4	3	4
510502023	22	1	1	0	1	0	1	2	0	2	0	1	3	4	4	4	13	0.742424	3	3	3	3	4
511402064	46	1	2	0	3	1	1	2	1	1	0	0	1	4	4	4	15	0.680556	4	3	4	3	4
510105142	24	1	1	0	1	0	1	2	0	2	1	1	1	4	4	4	18	0.859649	3	3	4	2	4
512022071	52	1	1	0	3	1	1	3	0	1	0	0	3	4	4	4	19	1.02083	4	4	4	4	4
510723037	46	1	1	0	3	1	1	3	1	2	1	0	3	4	4	4	18	0.742424	5	4	5	4	5
513323061	37	1	3	1	2	1	1	2	0	1	0	1	1	3	1	3	14	1.4	4	4	4	4	4
510904050	47	1	2	1	3	1	1	2	1	1	0	1	1	3	1	3	18	1.10526	4	4	5	4	5
511402120	46	1	2	0	3	0	1	2	0	3	0	0	3	3	2	3	15	1.05	4	4	4	4	5
513323057	31	0	2	0	2	1	2	2	0	3	0	1	3	3	3	3	16	1.16667	4	4	3	3	3
511111062	37	0	1	1	2	1	2	4	0	1	1	1	3	3	3	3	15	1.05	4	3	4	3	4
510502173	34	1	2	1	2	1	2	2	1	1	0	0	1	3	3	3	16	1.10526	4	3	4	3	4
511111061	56	1	2	0	3	1	2	4	0	1	1	1	3	3	3	3	15	1.05	4	3	4	3	4
510403031	35	1	1	0	2	1	1	2	0	2	0	1	1	3	3	3	16	1.16667	3	3	3	4	4
510502167	49	1	3	0	3	1	1	3	0	2	1	0	2	3	3	3	17	1.10526	4	3	3	2	4
512022114	46	0	1	0	3	1	1	4	1	1	0	1	3	3	3	3	17	1	4	4	4	3	4
510723096	48	1	1	0	3	1	1	2	1	3	0	1	1	3	3	3	17	1	5	5	4	4	4
510105005	43	1	2	0	2	1	1	3	0	3	0	0	1	3	3	3	12	1	4	4	4	4	4
510502072	36	1	2	0	2	1	2	2	0	2	1	1	1	3	3	3	12	1.16667	3	3	3	3	3
513323053	44	0	2	1	2	1	1	3	0	1	1	0	3	3	3	3	12	1.10526	4	3	4	4	4
510723099	37	1	1	0	2	1	1	2	1	2	0	1	1	3	3	3	15	1.23529	4	4	4	4	4
512022037	33	1	2	1	2	1	2	3	0	1	1	1	2	3	3	3	13	1.05	3	3	3	2	3
510304004	20	1	1	0	1	0	1	2	0	2	0	1	1	3	3	3	14	0.954545	4	4	4	4	5
510403085	52	1	1	0	3	1	1	4	0	1	1	1	3	3	3	3	18	1.16667	5	3	5	3	5
511621036	26	1	2	0	1	0	2	2	0	2	1	1	2	3	3	3	19	1.23529	3	2	2	2	2
510723091	41	0	1	0	2	1	1	2	0	3	0	0	3	3	3	3	20	1.16667	4	4	4	3	4
511402111	24	1	1	0	1	0	1	1	0	2	0	1	1	3	3	3	16	0.875	4	3	1	3	4
511402112	29	1	1	0	1	1	1	2	0	2	0	1	1	3	3	3	16	0.875	4	3	1	3	4
510105004	36	0	2	0	2	1	2	3	0	1	0	1	3	3	3	3	16	1.23529	4	3	3	3	3
512022110	39	1	1	0	2	1	1	3	0	1	0	1	3	3	3	3	17	1.23529	4	4	3	3	4
511381071	49	1	1	0	3	1	1	2	0	2	1	0	1	3	3	3	17	1.16667	5	5	4	5	5
510502172	35	1	2	0	2	1	1	2	1	2	0	1	3	3	3	3	15	1.10526	4	2	3	3	4
511402039	39	1	2	1	2	1	2	2	0	3	0	1	1	3	3	3	17	0.75	3	2	3	1	3
513323060	42	1	1	0	2	1	1	2	1	1	0	1	3	3	3	3	14	1	4	4	3	3	4
511621073	45	1	2	0	3	1	2	3	0	1	1	1	3	3	3	3	16	1.16667	4	3	3	3	4
510105011	50	1	2	0	3	1	2	4	1	1	1	1	2	3	3	3	17	1.16667	4	3	3	2	4
512022111	37	0	1	1	2	1	2	2	1	1	0	1	3	3	3	3	17	1.3125	4	3	4	1	4
510502013	56	1	2	1	3	1	2	3	1	1	1	0	1	3	3	3	17	1.16667	2	2	4	3	3
511402046	32	1	1	0	2	1	2	3	0	1	0	1	3	3	3	3	17	1.23529	3	2	3	2	3
510105009	45	0	1	0	3	0	2	3	0	1	0	0	1	3	3	3	17	1.10526	4	4	4	2	4
510502070	29	1	2	1	1	1	2	2	1	1	0	0	3	3	3	3	17	1.05	3	3	3	3	4
512022045	30	1	2	1	2	1	2	2	0	1	1	1	3	3	3	3	17	1.23529	3	3	3	3	3
510502170	40	1	3	0	2	1	3	4	1	1	1	0	3	3	3	3	17	1.05	4	4	4	4	4
513423008	34	1	1	0	2	1	1	2	0	2	0	1	1	3	3	3	17	1	2	2	3	3	3
510105192	35	1	2	1	2	1	2	2	0	2	1	0	1	3	3	3	18	1.16667	3	3	3	3	3
513423026	44	1	3	0	2	1	1	3	0	1	1	1	3	3	3	3	18	1.16667	3	3	3	3	3
510723094	60	1	1	1	3	1	1	2	1	1	0	1	3	3	3	3	19	1.16667	4	4	4	3	4
511111066	40	1	2	1	2	1	2	3	0	1	0	1	3	3	3	3	19	1	4	4	3	3	4
510723100	54	1	2	0	3	1	1	4	0	1	1	1	2	3	3	3	21	1.5	5	5	5	4	5
510723007	19	1	1	0	1	0	1	2	0	2	0	1	3	3	3	3	16	1.23529	2	2	4	2	4
510904047	22	1	2	0	1	0	1	2	1	2	0	1	3	3	3	3	14	1.10526	4	3	3	3	3
510105199	32	0	2	0	2	1	3	3	0	1	1	0	1	3	3	3	15	1.5	3	3	3	3	3
510105138	30	1	2	0	2	1	1	2	0	2	1	1	2	3	3	3	15	1.3125	1	1	2	1	2
511402047	44	1	2	1	2	1	1	2	1	1	0	0	2	3	3	3	15	1.16667	3	3	3	3	3
510403083	36	1	2	0	2	1	2	3	0	1	1	1	3	3	3	3	15	1.05	4	3	3	3	4
510105196	25	0	1	0	1	0	1	2	0	2	0	0	1	3	3	3	15	1.10526	3	3	3	3	3
510105006	35	0	2	0	2	1	2	3	0	3	0	0	1	3	3	3	15	1.05	4	4	4	4	4
510823070	32	0	1	1	2	0	1	1	0	3	0	1	3	3	3	3	16	1.16667	4	4	3	3	4
510304063	43	1	1	1	2	0	2	4	0	1	1	1	1	3	3	3	16	1.16667	3	3	3	3	3
513323018	27	0	1	0	1	0	2	1	0	1	1	0	3	3	3	3	16	1.16667	3	3	3	3	3
513323019	24	0	1	1	1	0	2	1	0	1	1	0	3	3	3	3	16	1.16667	3	3	3	3	3
513323020	45	0	2	1	3	1	1	4	0	1	1	0	3	3	3	3	16	1.16667	3	3	3	3	3
513323023	55	0	2	1	3	1	1	3	0	1	1	0	1	3	3	3	16	1.16667	3	3	3	3	3
510105001	36	1	3	1	2	1	3	3	0	1	1	1	3	3	3	3	16	1.10526	4	3	4	3	4
512022105	30	1	2	0	2	1	1	2	0	1	1	1	1	3	3	3	16	1.10526	4	4	4	5	4
512022036	45	1	1	0	3	1	1	3	0	1	1	0	1	3	3	3	16	1.10526	3	3	3	2	3
513323026	52	1	2	1	3	1	2	3	1	1	1	1	1	3	3	3	17	1.16667	3	3	3	3	5
513323024	50	0	2	1	3	1	1	3	0	1	1	0	1	3	3	3	17	1.16667	3	3	3	3	5
511621038	41	1	1	1	2	1	1	3	0	1	0	1	1	3	3	3	17	1.16667	3	3	2	2	3
510823072	22	1	2	1	1	0	1	1	0	1	0	1	3	3	3	3	17	1.16667	5	5	5	3	5
511381073	50	1	3	1	3	1	1	4	1	1	1	1	1	3	3	3	17	1.10526	4	3	4	3	5
510502071	23	1	1	0	1	0	1	2	0	2	0	0	2	3	3	3	17	1.05	3	4	4	4	4
511402043	30	1	2	0	2	1	2	2	0	1	1	1	2	3	3	3	17	1.05	3	3	4	3	4
513423028	25	1	1	0	1	0	1	2	0	3	0	0	1	3	3	3	17	1.10526	3	3	3	3	3
513323004	52	0	2	1	3	1	1	3	1	1	1	1	3	3	3	3	17	1.10526	2	2	2	3	5
513423025	43	1	2	0	2	1	1	2	0	2	0	1	1	3	3	3	17	1.05	3	3	3	3	3
512022113	22	1	1	1	1	0	1	1	0	1	1	1	2	3	3	3	17	0.954545	5	3	4	3	5
513323054	27	0	1	0	1	1	2	2	0	1	1	1	3	3	3	3	18	1.16667	4	4	4	3	4
510502177	50	1	2	1	3	1	1	2	0	1	0	0	2	3	3	3	18	1.16667	4	4	4	3	4
510823071	48	0	2	0	3	1	1	2	0	1	0	0	1	3	3	3	18	1.16667	4	4	3	4	4
512022107	54	1	2	0	3	0	1	3	0	2	1	1	1	3	3	3	18	1.10526	4	4	4	4	4
511381075	29	1	1	0	1	1	2	2	0	2	1	1	1	3	3	3	18	1	5	5	5	5	5
510904048	43	1	2	0	2	1	1	4	1	2	0	0	2	3	3	3	18	0.913043	5	5	3	2	5
513423083	34	0	1	1	2	1	2	2	1	3	0	0	1	3	3	3	20	0.954545	5	3	4	1	3
513423027	28	1	1	1	1	1	1	1	0	3	0	0	1	3	3	3	18	1.90909	3	3	3	3	3
510723101	29	1	2	0	1	1	2	2	0	1	1	0	3	3	3	3	18	1.10526	4	4	4	4	4
513423085	24	0	1	0	1	1	1	2	0	1	1	1	1	3	3	3	15	1.23529	4	4	4	4	5
513423074	62	0	2	1	3	1	1	2	0	1	1	0	1	3	3	3	16	1.3125	4	4	5	5	5
510723092	42	0	1	1	2	1	1	2	1	1	0	1	3	3	3	3	18	1.5	5	3	4	4	5
513423080	22	1	1	1	1	0	1	2	0	2	1	1	1	3	3	3	17	1.05	4	4	3	3	5
510304060	27	1	1	0	1	1	1	2	0	3	0	0	2	3	3	3	18	1	3	3	3	3	4
510502068	31	1	2	1	2	1	2	2	0	1	1	1	3	3	3	3	16	1.05	3	3	3	2	4
513423077	42	0	2	1	2	1	2	3	1	1	1	0	1	3	3	3	17	1.23529	4	4	4	4	5
512022104	64	1	3	1	3	1	1	4	0	1	1	0	1	3	3	3	16	1.05	4	3	4	3	4
510904045	42	1	2	0	2	1	1	3	0	1	1	1	2	3	3	3	16	1.10526	4	3	3	3	3
512022039	35	1	1	1	2	1	1	2	0	3	0	0	1	3	3	3	17	1.23529	3	3	4	2	4
510105028	55	0	2	0	3	1	1	4	0	1	0	0	1	3	3	4	19	0.848485	4	3	4	3	4
510105034	33	0	2	0	2	0	3	3	0	1	1	1	2	3	3	4	12	0.811594	5	5	4	4	5
510105036	52	0	2	0	3	1	2	3	0	1	1	1	1	3	3	4	15	0.888889	4	4	4	4	4
510723081	38	0	1	0	2	1	1	2	0	3	0	1	3	3	3	4	16	0.933333	5	5	5	5	4
510304019	38	0	1	0	2	1	1	2	0	1	0	1	3	3	3	4	17	0.982456	4	4	4	4	4
510823018	51	1	2	0	3	1	1	4	0	1	1	1	3	3	3	4	16	0.982456	3	3	3	3	3
510723077	33	1	2	0	2	1	2	3	0	1	1	1	2	3	3	4	18	0.888889	4	3	4	2	4
510823061	25	0	1	0	1	0	1	2	0	3	0	0	3	3	3	4	18	0.982456	4	4	4	4	4
513423020	28	1	1	0	1	1	1	2	0	2	1	1	3	3	3	4	19	0.933333	3	3	4	4	5
510723031	39	1	1	0	2	1	1	2	0	1	0	1	3	3	3	4	12	0.933333	3	3	3	4	3
510502064	38	1	2	1	2	0	3	3	0	1	1	1	3	3	4	3	17	1.10526	3	3	4	3	4
513423058	23	1	1	1	1	0	1	1	0	3	0	0	1	3	4	3	18	1.10526	4	3	3	5	5
510723006	31	0	1	0	2	1	1	1	0	3	0	0	3	3	4	3	17	1.23529	2	3	3	5	3
510904003	20	1	1	0	1	0	1	1	0	2	0	1	2	3	4	3	13	1.4	2	3	3	3	3
510403028	45	1	2	0	3	0	1	4	0	1	0	1	1	3	4	3	17	1.5	3	3	4	2	4
512022100	38	1	1	1	2	1	1	3	1	1	0	1	3	3	4	3	18	1.16667	4	4	4	3	4
510304016	43	0	2	1	2	1	1	3	0	1	0	0	1	3	4	3	17	1.10526	4	3	4	4	4
511621066	27	0	2	0	1	0	2	2	0	1	1	1	2	3	4	3	18	0.913043	4	4	3	3	4
511621026	27	0	2	0	1	0	2	2	0	1	1	1	2	3	4	3	19	0.913043	3	3	2	3	4
511621027	27	0	2	0	1	0	2	1	0	1	1	1	2	3	4	3	19	0.913043	3	3	2	3	4
510502158	29	1	2	0	1	1	2	2	0	2	1	1	1	3	4	3	17	1.05	4	3	4	3	4
510823054	41	1	2	1	2	0	2	2	0	1	1	1	3	4	3	3	13	0.954545	5	5	3	3	3
511381058	43	1	2	1	2	1	2	3	1	1	1	1	3	4	3	3	16	1	5	3	4	3	4
512022098	24	1	1	0	1	0	1	1	0	3	0	0	1	4	3	3	14	1.16667	4	2	3	3	4
511381057	37	1	2	0	2	1	2	3	1	2	1	1	1	4	3	3	16	1.05	4	4	4	4	5
511111022	48	0	2	1	3	1	3	4	1	1	1	1	3	4	3	3	17	1.10526	3	3	4	3	4
513323045	36	1	1	0	2	1	2	3	0	1	1	1	1	4	3	3	21	1	4	4	4	3	5
511402102	30	1	2	0	2	1	2	3	0	2	1	1	1	4	3	3	13	1.10526	5	3	3	3	5
512022092	29	1	1	0	1	0	2	2	0	1	1	0	1	4	3	3	15	1.05	4	3	4	4	4
510723084	32	0	2	0	2	1	2	3	0	3	0	1	1	4	3	3	15	1	4	4	4	4	4
510105029	24	1	2	0	1	0	1	2	0	2	0	1	1	4	3	3	14	1.23529	4	3	3	4	3
510723028	39	1	1	0	2	1	1	2	0	3	0	1	2	4	3	3	15	1.16667	3	1	4	1	3
512022099	32	1	1	0	2	1	1	2	0	3	0	0	1	4	3	3	12	1.10526	4	4	3	3	5
510723080	56	0	1	1	3	1	1	2	0	1	0	0	3	4	3	3	15	1.05	5	3	3	3	5
511402103	27	1	2	0	1	0	1	2	0	2	1	0	3	4	3	3	16	1	4	4	4	3	4
511402106	26	0	2	1	1	1	2	2	0	1	1	1	3	4	3	3	17	1.05	4	3	4	3	4
511402105	33	1	2	1	2	1	2	3	0	1	1	1	3	4	3	3	17	1.05	4	4	4	4	5
510105041	43	1	3	0	2	1	3	4	0	1	1	0	1	4	3	3	18	1.16667	4	3	4	2	4
510403080	38	0	1	0	2	1	1	2	0	2	0	1	1	4	3	3	18	1.3125	4	3	3	3	4
510105137	28	1	2	0	1	0	2	2	0	2	1	1	2	4	3	3	18	1.05	2	2	2	2	3
511381056	55	1	2	0	3	1	1	4	0	2	1	0	1	4	3	3	19	1.05	4	4	4	4	4
510105030	49	0	1	0	3	0	1	3	1	2	0	0	1	4	3	3	20	1.05	4	4	4	4	4
510723079	27	0	1	1	1	1	2	2	0	1	0	0	3	4	3	3	19	1.05	5	3	3	3	5
513423062	47	1	3	0	3	1	1	3	0	1	1	1	3	4	3	3	17	1.05	4	4	4	3	4
510304015	55	1	2	1	3	1	2	4	1	1	1	0	1	4	3	3	17	1.10526	4	3	3	2	4
510105185	29	1	2	0	1	1	2	2	0	2	1	1	2	4	3	3	16	1.05	3	3	3	3	4
510723032	23	1	1	0	1	1	1	1	0	2	1	1	2	4	3	3	22	1	3	3	3	1	4
511381020	34	1	1	0	2	1	2	3	0	1	1	1	3	4	3	3	18	1	3	3	4	3	4
511381023	41	1	1	1	2	1	1	2	0	3	0	0	1	4	3	3	15	1.10526	3	3	4	4	5
510904040	46	1	1	0	3	1	1	1	0	3	0	0	2	4	3	3	17	1	5	5	4	4	5
512022097	38	1	1	0	2	1	1	3	0	1	0	1	1	4	3	3	17	1.5	4	3	3	3	5
510823046	32	1	2	0	2	0	1	2	0	2	1	1	3	3	4	4	8	0.746667	4	4	5	5	4
510403069	55	1	2	1	3	1	1	4	1	1	1	0	3	3	4	4	15	0.888889	4	3	4	3	4
510823049	29	1	3	0	1	0	1	2	0	2	1	0	1	3	4	4	17	0.777778	5	4	4	4	5
510105133	28	0	1	0	1	1	1	2	0	2	1	1	1	4	3	4	17	0.933333	1	1	1	5	1
510502142	54	1	2	0	3	1	1	2	0	1	1	0	1	4	3	4	16	0.933333	5	3	4	4	4
510723061	32	1	1	0	2	1	2	2	0	1	0	0	3	4	3	4	18	0.982456	4	3	4	3	4
510723020	26	1	2	1	1	0	2	2	0	1	1	1	3	4	3	4	16	0.982456	3	3	3	3	4
510823050	36	0	2	1	2	1	2	2	0	1	0	0	3	4	3	4	16	0.888889	4	4	4	4	5
513423047	28	1	1	0	1	1	1	2	0	2	1	1	3	4	3	4	19	0.811594	4	5	4	5	5
512022081	60	1	1	1	3	1	1	2	0	1	0	0	3	4	3	4	15	1.03704	4	3	4	3	4
510105059	24	1	2	0	1	0	1	2	0	2	1	1	1	4	3	4	15	0.933333	4	2	4	2	5
510105070	31	0	3	1	2	1	2	2	0	1	1	1	1	4	3	4	15	0.888889	4	3	4	2	4
511402028	39	1	1	0	2	1	1	3	1	2	0	0	3	4	3	4	17	1.09804	3	3	3	3	3
510403070	28	0	1	0	1	1	1	2	0	3	0	1	1	4	3	4	17	0.848485	4	4	4	4	5
513423053	45	1	1	0	3	0	1	3	0	2	0	1	3	4	3	4	19	0.982456	4	3	4	3	3
510823048	28	1	2	0	1	0	2	2	0	1	1	1	3	4	3	4	14	0.746667	5	5	5	4	5
511621017	31	1	1	0	2	1	2	2	0	2	0	1	1	4	3	4	15	1.24444	3	3	3	2	3
511402098	23	1	1	0	1	0	1	2	0	2	0	1	3	4	3	4	15	0.933333	4	3	2	2	4
512022026	49	1	2	0	3	1	1	3	0	2	1	1	1	4	3	4	17	0.888889	3	3	3	3	3
511111054	24	1	1	0	1	0	1	2	0	2	0	1	3	4	3	4	18	0.982456	4	3	4	4	4
510904032	37	0	2	1	2	1	2	2	1	1	0	1	3	4	3	4	16	0.811594	4	3	5	4	5
511402096	31	1	2	0	2	1	1	2	0	3	0	0	2	4	3	4	14	0.933333	4	3	4	2	4
510502050	25	1	2	0	1	1	2	2	0	2	1	1	1	4	3	4	16	0.888889	3	3	4	3	4
510823042	32	1	1	1	2	1	2	2	0	3	1	1	1	4	3	4	18	0.746667	5	4	5	3	5
510403071	34	1	2	0	2	1	2	2	0	1	0	1	1	4	4	3	15	1	4	4	3	2	4
511402030	23	1	1	0	1	0	1	2	0	2	0	1	3	4	4	3	15	1.05	3	3	4	4	4
513423018	45	0	1	0	3	1	1	2	0	1	0	1	3	4	4	3	16	1.05	3	3	3	5	3
510304072	29	0	1	0	1	1	2	2	1	3	0	1	3	4	4	3	12	1	3	3	4	3	5
510723005	31	1	1	0	2	1	2	3	1	1	1	1	1	4	4	3	15	1.10526	2	2	3	2	4
510304021	32	0	1	0	2	1	2	2	0	2	1	0	1	4	4	3	16	1.23529	4	3	3	3	3
511621016	30	1	2	0	2	1	2	2	0	2	1	1	2	4	4	3	17	1.16667	3	3	3	2	2
512022083	47	1	3	1	3	1	2	4	1	1	1	1	1	4	4	3	18	1.05	4	4	4	4	4
510105053	28	1	2	1	1	1	2	2	0	1	1	1	3	4	4	3	21	1.10526	4	3	3	3	4
510304024	32	1	1	1	2	1	1	2	0	1	0	1	1	4	4	3	16	1.16667	4	4	4	3	4
510502053	27	1	1	0	1	0	3	2	0	1	1	1	3	4	4	3	16	1.10526	3	3	3	3	4
511402029	49	1	2	1	3	1	1	2	1	1	0	1	3	4	4	3	16	2.1	3	3	4	2	4
511402090	30	0	2	0	2	0	2	2	0	2	1	1	1	4	4	3	17	1.05	4	3	3	3	4
510304023	26	1	1	0	1	0	2	1	0	1	0	1	3	4	4	3	17	1.05	4	5	4	4	4
511381049	40	1	3	1	2	1	2	4	1	1	1	1	1	4	4	3	21	1.23529	4	3	3	2	4
510502010	27	1	2	0	1	1	2	2	0	2	1	1	1	4	4	3	17	1.3125	2	2	2	2	3
510723060	24	1	1	0	1	0	1	2	0	2	1	1	3	4	4	3	16	1	4	3	3	1	4
510304055	32	0	1	0	2	1	1	2	0	2	1	1	3	4	4	4	18	0.777778	5	5	5	5	5
510304059	29	0	1	0	1	1	2	2	0	2	1	1	1	4	4	4	13	0.717949	5	5	5	5	5
510502113	31	1	3	1	2	1	3	2	0	1	1	1	3	4	4	4	17	0.933333	4	3	4	3	4
510105109	56	0	3	0	3	1	3	4	1	1	1	0	1	4	4	4	20	0.888889	4	3	5	3	5
510723059	46	1	2	0	3	1	2	4	1	1	1	1	2	4	4	4	17	1.16667	4	3	4	2	4
512022074	44	0	1	0	2	1	1	2	0	3	0	0	1	4	4	4	18	0.888889	4	3	4	4	3
511402058	32	1	2	0	2	1	2	2	0	1	1	1	3	4	4	4	15	0.888889	4	4	4	3	4
513323034	43	1	2	0	2	1	1	3	0	1	0	1	3	4	4	4	20	0.848485	4	4	4	4	4
510304074	29	1	1	0	1	0	1	2	0	2	0	1	3	4	4	4	14	0.848485	3	3	4	3	4
510823033	47	1	2	1	3	1	1	3	0	1	1	1	2	4	4	4	16	0.888889	4	3	3	3	3
510823032	55	1	2	1	3	1	1	4	1	1	1	0	1	4	4	4	16	0.811594	4	3	3	3	4
512022063	29	1	2	0	1	0	2	2	0	1	1	1	3	4	4	4	17	0.933333	4	4	4	4	4
510105117	27	1	1	0	1	1	2	2	0	1	1	1	3	4	4	4	17	0.848485	4	3	4	3	4
510403049	32	0	1	0	2	1	1	2	0	2	1	1	3	4	4	4	17	1.16667	4	4	4	3	4
510723002	49	1	1	0	3	1	1	2	1	2	0	1	3	4	4	4	16	0.933333	2	3	3	2	3
511402072	25	1	2	0	1	0	2	2	0	2	1	1	2	4	4	4	12	0.933333	4	3	4	3	4
511402015	28	1	3	0	1	1	2	2	0	1	1	1	3	4	4	4	13	0.888889	3	3	3	3	4
510723052	28	1	1	0	1	1	1	2	0	1	0	0	1	4	4	4	13	0.933333	4	4	4	4	4
510502108	29	1	2	0	1	1	2	2	0	2	1	1	3	4	4	4	14	1.09804	4	4	4	2	5
510904017	43	0	1	0	2	1	1	1	0	1	0	0	2	4	4	4	14	0.777778	4	4	3	3	4
513423033	26	1	1	0	1	1	2	2	0	2	1	1	3	4	4	4	16	0.811594	4	3	5	5	5
510105122	24	1	2	0	1	0	2	2	0	2	1	1	2	4	4	4	14	0.746667	5	4	4	4	5
511402018	28	1	3	1	1	1	2	2	0	1	1	1	3	4	4	4	17	0.848485	3	4	4	2	5
510502081	27	0	1	1	1	0	3	2	0	1	1	0	3	4	4	4	15	0.811594	5	3	4	3	4
510105102	25	1	2	0	1	0	1	2	0	2	1	1	1	4	4	4	13	0.982456	4	3	3	3	3
510723053	40	0	2	0	2	1	1	3	0	3	0	0	1	4	4	4	15	0.888889	4	4	4	4	5
512022064	41	0	2	0	2	1	2	2	1	1	1	0	3	4	4	4	16	0.848485	4	3	4	4	4
512022061	23	1	1	0	1	0	1	2	0	2	1	1	2	4	4	4	16	0.888889	4	4	3	3	3
512022050	22	1	2	0	1	0	1	2	0	2	1	1	2	4	4	4	16	0.848485	4	3	3	3	4
511381031	23	1	1	0	1	0	1	2	0	2	0	1	3	4	4	4	17	0.848485	4	4	3	3	4
510105201	26	0	1	0	1	0	1	2	0	2	1	1	1	4	4	4	12	0.811594	4	4	4	4	5
511111011	30	0	1	0	2	0	1	2	0	2	0	1	3	4	4	4	14	0.982456	3	3	4	4	4
510105113	29	0	1	0	1	1	1	2	0	2	0	0	1	4	4	4	14	0.848485	4	3	4	4	4
512022007	29	1	2	0	1	1	1	2	0	2	1	1	1	4	4	4	16	0.811594	3	4	4	1	3
510502110	32	0	3	1	2	1	3	3	0	1	1	1	3	4	4	4	17	0.811594	4	4	4	4	4
510502082	25	1	2	0	1	0	1	2	0	2	1	1	3	4	4	4	17	0.777778	4	4	5	5	4
510502044	33	1	2	0	2	1	3	3	1	1	1	1	3	4	4	4	22	0.888889	3	3	3	3	4
510304028	29	1	1	0	1	1	1	2	0	2	1	1	1	4	4	4	15	1.09804	4	3	4	1	4
510502128	50	1	3	0	3	1	3	4	0	1	1	0	2	4	4	4	15	0.933333	4	4	3	3	4
511402077	46	0	2	1	3	1	2	4	0	1	1	1	3	4	4	4	16	1.16667	4	3	3	3	4
511111048	38	1	2	0	2	1	1	2	1	1	0	1	2	4	4	4	16	0.848485	4	3	4	3	4
512022005	41	1	1	0	2	0	2	3	0	2	1	0	1	4	4	4	19	0.933333	3	3	3	3	4
512022070	31	1	1	0	2	1	2	2	0	1	0	1	1	4	4	4	17	1.16667	4	3	3	3	5
510105171	30	1	1	0	2	0	1	1	0	3	0	0	1	4	4	4	17	1.03704	3	3	3	2	3
512022008	26	1	2	0	1	1	1	2	0	2	1	1	2	4	4	4	17	0.982456	3	3	4	3	4
512022066	35	1	2	1	2	1	2	3	0	1	1	1	3	4	4	4	17	0.982456	4	3	4	2	4
512022072	37	1	1	1	2	1	2	2	0	1	0	1	2	4	4	4	18	0.933333	4	3	3	3	4
510502042	46	1	2	0	3	1	1	3	0	1	1	1	3	4	4	4	18	1.24444	3	3	3	3	4
510304045	37	0	2	0	2	1	1	3	1	1	1	0	1	4	4	4	18	1.24444	4	3	3	2	4
511111006	30	0	1	0	2	1	1	2	0	2	1	1	1	4	4	4	19	0.982456	3	3	4	2	3
511402009	32	1	2	1	2	1	2	3	0	1	1	1	2	4	4	4	21	0.888889	3	3	3	3	3
511111031	31	1	1	0	2	0	2	2	0	2	1	1	1	4	4	4	15	0.888889	4	4	3	3	4
511111009	22	1	1	0	1	0	1	2	0	2	0	1	3	4	4	4	15	1.03704	3	3	4	3	3
510105104	29	1	2	0	1	1	2	2	0	2	1	1	1	4	4	4	16	0.933333	4	4	4	3	4
510502109	29	1	2	0	1	1	2	2	0	1	1	1	3	4	4	4	16	0.848485	4	3	4	4	4
510823005	27	1	1	0	1	0	1	2	1	2	0	0	2	4	4	4	17	0.848485	3	4	4	2	4
510105132	31	1	1	1	2	1	2	3	0	1	1	1	3	4	4	4	17	1.55556	2	1	5	2	4
510502094	70	1	2	0	3	1	2	4	0	1	1	0	3	4	4	4	19	0.811594	5	4	4	4	5
511402071	30	1	2	1	2	1	3	3	0	1	1	1	2	4	4	4	11	0.848485	5	4	4	3	5
511381036	45	0	3	0	3	1	2	4	1	2	1	1	1	4	4	4	17	0.933333	4	3	4	3	4
510105206	56	0	3	1	3	0	1	2	1	1	1	0	1	4	4	4	14	0.746667	4	4	4	4	5
510105203	51	0	3	0	3	1	3	4	0	1	1	0	1	4	4	4	15	0.746667	5	4	4	4	5
510502112	29	1	3	0	1	0	2	2	0	1	1	1	3	4	4	4	13	0.848485	4	3	4	3	4
512022010	25	1	2	0	1	0	1	1	0	2	1	1	1	4	4	4	14	0.888889	3	3	3	3	3
510105111	45	1	2	0	3	1	2	4	0	1	1	0	1	4	4	4	14	1.33333	4	2	4	3	4
510105209	33	1	1	0	2	1	2	2	0	2	1	1	1	4	4	4	16	0.982456	4	3	3	2	4
510403004	38	1	2	0	2	1	1	3	0	2	1	1	3	4	4	4	16	0.888889	2	2	2	2	3
510304029	32	0	1	1	2	1	1	2	0	1	1	1	1	4	4	4	16	0.777778	4	4	4	4	4
510105165	48	1	1	0	3	1	1	2	0	2	0	0	1	4	4	4	18	1.03704	3	3	3	3	4
510105152	38	1	3	0	2	1	2	3	0	2	1	1	1	4	4	4	16	0.982456	3	2	3	2	3
511381042	61	1	3	1	3	1	1	2	0	1	0	1	3	4	4	4	17	0.933333	5	4	2	3	4
510403015	51	1	1	1	3	0	2	2	0	1	1	1	1	4	4	4	19	0.982456	3	3	3	3	3
513423032	32	1	1	0	2	1	1	2	0	2	1	1	1	4	4	4	16	1.09804	4	3	4	4	4
510823028	27	1	1	1	1	0	2	2	1	1	0	1	2	4	4	4	20	0.848485	4	3	4	2	4
510105144	44	1	2	1	2	1	2	4	0	1	1	0	2	4	4	4	16	0.888889	3	3	4	2	4
510105114	48	1	3	1	3	1	2	4	0	1	1	1	3	4	4	4	21	0.888889	4	3	4	2	4
513323031	27	0	1	0	1	1	2	2	0	2	1	1	3	4	4	4	16	0.746667	4	4	4	4	4
512022056	49	0	2	0	3	1	1	3	0	2	1	0	1	4	4	4	16	0.848485	4	4	5	4	5
510304037	42	1	1	1	2	1	1	3	0	1	1	1	3	4	4	4	13	1.03704	5	4	4	4	3
510403042	28	1	1	0	1	1	2	2	0	2	1	1	1	4	4	4	16	1.03704	4	4	3	3	4
510105002	26	1	1	0	1	0	2	2	0	2	1	1	3	1	1	4	17	1.23529	4	3	4	4	4
510502181	52	1	1	0	3	1	1	2	0	3	0	0	3	3	3	2	17	1.28333	5	5	4	3	5
510723093	49	0	2	1	3	1	1	3	1	1	0	1	1	3	3	3	19	1.01449	5	5	5	4	5
510105197	28	1	1	0	1	1	2	2	0	1	0	0	1	3	3	3	16	1.45833	3	3	3	3	3
510105140	34	1	1	0	2	1	2	3	0	3	0	0	1	3	3	3	17	1.55556	2	2	3	2	2
513423086	34	0	2	0	2	1	2	3	0	1	1	1	1	3	3	3	16	1.2963	4	4	4	4	5
511381080	55	1	2	1	3	1	1	2	0	1	0	1	3	3	3	3	19	1.22807	5	4	4	2	3
511621006	27	1	1	0	1	0	1	2	0	2	1	1	2	3	3	3	18	2.12121	1	1	2	3	3
510723095	44	0	1	1	2	1	1	2	0	1	0	1	2	3	3	3	18	1.37255	4	3	4	3	3
513423075	55	0	2	1	3	1	1	3	0	1	1	0	1	3	3	3	17	1.2963	4	4	4	4	5
513423079	34	0	2	1	2	1	1	3	0	1	1	1	1	3	3	3	17	1.2963	4	4	4	4	5
513323056	31	1	1	0	2	1	1	2	0	2	1	1	3	3	3	3	21	1.37255	5	5	5	3	5
513423078	46	0	2	1	3	1	2	4	1	1	1	0	1	3	3	3	16	1.2963	4	4	4	4	5
513423076	37	1	2	1	2	1	2	3	1	1	1	0	1	3	3	3	16	1.37255	4	4	3	4	5
511621034	28	0	2	0	1	0	2	2	0	1	1	1	2	3	3	3	17	1.2963	3	2	3	2	3
510403084	43	1	2	1	2	1	1	3	0	1	1	1	3	3	3	3	18	1.37255	4	3	4	3	3
510823074	25	0	1	1	1	0	2	1	0	3	0	0	3	3	3	3	19	1.37255	5	2	5	3	5
513323055	39	0	1	0	2	1	2	3	1	2	1	1	3	3	3	3	20	1.45833	4	4	4	4	3
510304003	28	0	1	0	1	1	1	2	0	2	0	1	3	3	3	3	18	1.79487	4	3	4	4	3
510502171	50	1	3	1	3	1	3	4	0	1	1	0	3	3	3	3	16	1.16667	5	5	4	3	4
511402110	35	1	1	0	2	1	2	2	1	1	0	1	3	3	3	3	22	1.22807	5	3	4	3	4
510904044	28	1	2	0	1	1	2	2	0	1	1	1	2	3	3	3	17	1.11111	4	4	3	3	4
513323021	40	1	1	0	2	1	1	3	0	1	1	1	1	3	3	3	18	1.22807	3	3	3	3	3
513423084	56	0	1	1	3	1	1	2	0	1	1	0	1	3	3	3	18	1.2963	4	4	4	4	5
512022044	26	1	2	0	1	1	2	2	0	2	1	0	1	3	3	3	15	1.22807	3	3	3	2	2
512022004	19	1	1	0	1	0	1	2	0	2	0	1	3	3	3	4	18	1.4	1	3	4	3	4
513423063	25	1	1	0	1	1	1	2	0	2	1	1	1	3	3	4	17	1.05	4	4	4	4	4
510105188	29	1	2	0	1	1	3	3	0	1	1	1	3	3	3	4	16	1.23529	3	3	3	2	3
510502160	58	0	3	1	3	1	2	4	0	1	1	0	3	3	3	4	17	1	5	4	4	3	4
513423059	21	0	1	0	1	0	1	1	0	1	0	1	3	3	3	4	16	1.05	4	4	4	3	4
510723030	23	1	1	0	1	0	1	1	0	3	0	0	3	3	3	4	12	1.05	3	3	3	3	3
510105033	42	1	3	0	2	1	2	4	1	2	1	1	3	3	3	4	16	1	4	4	4	4	4
510105187	45	1	3	1	3	1	3	4	1	1	1	1	3	3	3	4	16	1.10526	3	3	4	3	4
510105189	40	1	3	1	2	1	3	4	0	1	1	1	3	3	3	4	17	1.10526	3	2	4	3	4
511381059	39	0	2	1	2	1	2	4	0	1	1	0	2	3	3	4	17	1.5	4	3	4	2	5
513423071	38	0	2	1	2	1	1	2	1	1	0	1	3	3	3	4	18	1	5	3	4	1	3
510403078	24	1	2	0	1	1	1	2	0	2	1	1	3	3	3	4	15	1.05	4	3	3	3	4
510823017	30	1	1	0	2	1	2	2	0	2	1	1	3	3	3	4	16	1.4	3	2	2	1	3
513423072	46	0	2	0	3	1	2	2	0	1	1	0	1	3	3	4	16	1.23529	4	4	5	5	5
511111059	40	1	1	0	2	1	1	2	0	2	0	1	3	3	3	4	16	1.3125	4	4	4	2	5
511111058	40	1	1	0	2	1	1	2	0	2	0	1	3	3	3	4	16	1.3125	4	4	4	2	5
510403027	25	1	2	0	1	1	1	2	0	2	1	1	3	3	3	4	16	1	3	3	3	3	3
513423066	25	0	1	0	1	1	1	2	0	2	1	1	1	3	3	4	17	1.3125	4	4	4	4	5
512022101	29	1	1	0	1	1	1	1	0	2	0	1	1	3	3	4	18	1.16667	4	4	4	4	4
513423068	54	0	2	1	3	1	1	2	0	1	1	0	1	3	3	4	19	1.23529	4	4	4	4	5
511111021	28	1	1	0	1	1	1	2	0	2	0	1	3	3	3	4	12	1.23529	3	2	4	3	3
510502153	48	1	2	1	3	1	2	4	0	1	1	0	2	3	3	4	19	1	4	4	4	4	4
510723029	56	1	2	1	3	1	1	4	1	1	0	0	3	3	3	4	20	1.23529	3	3	4	2	4
511381021	45	1	2	0	3	1	2	4	1	1	1	0	3	3	3	4	16	1.10526	3	3	2	2	3
511621031	23	1	1	0	1	0	1	2	0	2	1	1	1	3	3	4	19	0.954545	3	3	3	3	4
510823064	43	1	2	0	2	1	1	2	0	2	0	1	2	3	3	4	18	1.05	4	4	3	4	4
511621028	50	1	1	1	3	1	1	3	0	1	0	1	3	3	4	3	18	1.2963	3	3	3	2	4
512022032	37	1	1	1	2	1	1	2	0	1	0	0	2	3	4	3	17	1.37255	3	3	3	2	3
513423021	31	1	1	0	2	1	2	2	0	3	0	1	3	4	3	3	15	1.37255	3	3	3	3	3
510904012	39	1	2	1	2	1	1	2	1	1	0	1	3	4	3	3	17	1.22807	3	3	5	3	5
510502060	29	1	2	1	1	1	2	2	0	1	1	1	3	4	3	3	16	1.2963	3	2	4	3	4
510304014	32	1	2	0	2	1	2	3	0	1	1	1	3	4	3	3	15	1.37255	4	4	4	2	4
510105181	29	1	2	1	1	1	3	2	0	1	0	1	3	4	3	3	17	1.45833	3	2	3	1	4
510502165	30	1	2	0	2	1	2	2	0	3	0	0	3	4	3	3	18	1.79487	4	2	3	3	3
511402104	46	1	2	0	3	1	2	4	1	1	1	0	3	4	3	3	18	1.37255	4	4	4	4	5
510105183	54	1	2	0	3	1	1	3	0	3	1	0	1	4	3	3	19	1.2963	3	3	3	3	3
511402034	35	1	2	1	2	1	2	3	0	1	1	1	3	4	3	3	17	1.16667	3	2	4	2	4
510502155	38	1	2	0	2	1	2	2	0	2	1	1	2	4	3	3	15	1.2963	5	3	5	2	4
510723083	49	0	1	1	3	1	1	2	1	1	0	1	3	4	3	3	20	1.66667	5	4	4	5	5
511402005	27	1	2	0	1	1	2	2	0	2	1	1	2	4	3	3	7	1.11111	2	3	3	3	3
511381066	48	1	2	1	3	1	1	2	1	1	0	1	3	4	3	3	18	1.2963	4	3	4	2	4
511621069	23	1	1	0	1	0	1	2	0	2	0	1	1	4	3	3	17	1.16667	4	3	4	4	4
512022030	22	1	1	0	1	0	1	2	0	2	1	1	1	4	3	3	18	1.01449	3	3	4	3	4
513423022	45	1	2	1	3	1	2	3	0	1	1	1	1	4	3	3	19	1.37255	3	2	3	2	4
511402037	51	1	2	1	3	1	1	3	0	1	1	1	3	4	3	3	16	1.37255	3	3	4	3	4
511381065	37	1	2	1	2	1	2	4	0	1	1	1	3	4	3	3	20	1.45833	4	2	4	2	4
510105136	28	1	2	0	1	1	1	2	0	2	1	1	1	3	4	4	16	1.10526	2	1	3	2	3
512022082	38	1	1	0	2	1	1	2	1	3	0	1	1	3	4	4	17	0.875	4	4	3	3	3
510105066	32	1	3	0	2	1	2	2	0	1	1	1	3	3	4	4	17	0.954545	4	3	4	2	5
510723076	38	1	2	0	2	1	2	2	0	1	1	1	3	4	3	4	17	1	4	3	4	2	3
510723066	49	1	1	0	3	1	1	2	0	1	0	0	1	4	3	4	15	1.10526	5	5	3	3	3
510304073	29	0	1	0	1	1	1	2	1	2	0	1	3	4	3	4	17	1.23529	3	3	3	3	4
510304025	28	0	1	0	1	1	1	2	0	3	0	0	1	4	3	4	16	0.954545	4	3	4	3	5
510105075	30	0	2	0	2	1	2	2	0	2	1	1	3	4	3	4	16	1.05	4	4	5	4	5
510502143	36	0	3	0	2	0	2	4	1	1	1	0	2	4	3	4	13	0.913043	5	3	3	3	4
510502152	31	0	1	0	2	0	2	2	0	2	0	1	3	4	3	4	13	1.05	4	3	4	4	4
510403067	52	1	2	1	3	1	2	4	1	1	1	0	2	4	3	4	14	1	4	3	4	3	5
510723065	28	0	1	1	1	0	2	2	0	1	0	1	3	4	3	4	15	1.16667	4	5	4	2	4
510502137	31	1	2	0	2	1	2	2	0	2	1	1	3	4	3	4	17	0.954545	4	4	4	4	4
510904033	22	1	1	0	1	0	1	1	0	2	0	1	1	4	3	4	17	1	4	3	4	3	4
511402025	36	1	2	0	2	1	2	3	0	1	1	1	3	4	3	4	17	1.10526	3	3	3	2	3
510105055	42	1	1	0	2	1	2	2	0	1	1	1	3	4	3	4	17	1.05	4	4	4	2	4
510105056	31	0	3	0	2	1	2	2	0	2	1	1	3	4	3	4	17	1.05	4	3	4	4	5
510403063	35	1	1	0	2	1	2	3	1	1	0	0	1	4	3	4	17	1	4	4	3	3	4
510723072	40	1	1	0	2	1	1	2	0	3	0	0	3	4	3	4	18	1	4	3	3	2	4
510723069	43	1	2	1	2	1	2	3	1	1	1	1	3	4	3	4	18	1.10526	4	3	3	2	3
510502145	30	1	3	0	2	0	2	3	1	2	1	0	3	4	3	4	18	1	4	4	4	3	4
513423054	45	0	2	0	3	1	1	2	0	1	0	1	3	4	3	4	19	1.05	4	3	4	3	4
510502144	52	0	2	0	3	1	2	4	0	1	1	1	2	4	3	4	18	1.16667	4	3	3	2	4
510502148	32	0	2	0	2	1	3	2	0	1	1	1	3	4	3	4	18	1.16667	4	3	3	2	4
511111015	30	1	1	0	2	1	1	2	0	2	1	1	2	4	3	4	16	0.954545	3	3	3	3	4
510105173	64	1	3	0	3	1	1	4	1	2	1	0	1	4	3	4	16	1.05	3	3	3	3	4
510723062	64	0	2	1	3	1	1	3	1	1	0	1	3	4	3	4	20	0.954545	5	3	4	4	5
510304071	46	1	2	0	3	1	1	3	1	3	0	0	1	4	3	4	16	1.10526	3	3	3	3	4
510823008	30	1	1	0	2	0	1	2	0	2	1	1	2	4	3	4	16	0.954545	3	4	3	3	4
511381016	44	0	2	0	2	1	1	2	1	2	0	1	3	4	3	4	20	1.4	3	3	4	1	5
512022023	25	0	2	1	1	0	2	1	0	1	1	0	3	4	3	4	16	1	3	3	3	3	4
510723074	58	1	2	1	3	1	1	4	0	1	1	0	1	4	3	4	18	1.3125	4	3	4	2	4
511402031	29	1	1	0	1	1	1	2	0	2	0	1	3	4	3	4	12	1.16667	3	3	4	3	4
510502054	28	1	2	0	1	1	2	2	0	2	1	1	3	4	4	3	18	1.2963	3	2	3	2	4
513323008	29	0	3	0	1	0	2	2	0	2	0	1	1	4	4	3	21	1.37255	3	3	3	3	3
510105046	35	1	2	0	2	1	2	3	0	1	0	0	2	4	4	3	14	1.45833	4	3	4	3	4
510105061	36	1	2	0	2	1	2	3	1	2	1	0	1	4	4	3	15	1.2963	4	4	3	3	3
511381054	49	1	2	0	3	0	1	4	1	1	0	0	3	4	4	3	17	1.16667	4	3	4	2	5
510502048	36	1	2	1	2	1	3	4	0	1	1	1	3	4	4	3	20	1.37255	3	3	3	3	4
511402091	30	1	2	0	2	1	1	2	0	2	1	1	1	4	4	3	17	1.2963	4	3	4	3	5
511621062	55	1	1	1	3	1	1	1	1	3	0	0	1	4	4	3	11	1.11111	5	5	5	5	5
513323039	47	0	1	0	3	1	1	3	0	1	1	1	3	4	4	3	23	1.16667	4	5	5	4	5
512022086	32	1	2	0	2	1	2	2	0	1	1	1	3	4	4	3	17	0.972222	5	5	4	4	4
510502056	30	0	2	1	2	1	2	2	0	1	1	1	3	4	4	3	17	1.55556	3	2	3	3	3
510105044	38	1	2	1	2	1	2	3	1	3	0	1	1	4	4	3	17	1.2963	4	3	3	2	4
511402024	32	1	2	1	2	0	2	2	0	1	1	1	2	4	4	3	18	1.37255	3	3	3	3	4
510502016	32	1	2	0	2	1	2	2	0	2	1	1	1	4	4	4	17	1.23529	3	3	4	3	4
512022051	27	1	1	1	1	0	3	2	0	1	1	1	3	4	4	4	13	0.807692	4	4	4	2	4
513423040	41	1	1	0	2	1	1	3	1	3	0	0	3	4	4	4	15	1.05	4	4	4	4	4
510105155	37	1	2	0	2	1	2	3	0	2	1	1	1	4	4	4	16	1	3	3	4	2	3
510403038	49	0	2	0	3	1	1	3	0	1	0	1	1	4	4	4	17	1.16667	4	3	3	3	4
510105143	26	1	2	0	1	1	1	2	0	2	1	1	1	4	4	4	14	1.4	3	4	4	3	3
511111008	31	1	2	0	2	1	1	2	1	3	0	0	1	4	4	4	14	1.4	3	3	3	2	3
513323006	35	0	2	0	2	1	2	3	0	2	1	1	1	4	4	4	18	1.10526	3	3	3	2	4
510105167	27	1	2	0	1	0	2	2	0	3	0	0	1	4	4	4	16	1.16667	3	3	3	3	4
511621013	30	1	1	1	2	1	2	3	0	1	1	1	3	4	4	4	14	1.3125	3	2	4	1	3
511381026	43	1	3	1	2	1	2	4	1	1	1	1	3	4	4	4	19	1.4	4	3	4	3	4
511402020	46	1	2	0	3	1	1	3	1	1	0	1	3	4	4	4	20	1.05	3	3	3	3	4
510105115	33	1	2	0	2	1	3	3	0	1	1	1	3	4	4	4	15	1	4	4	3	3	4
511111035	26	1	2	1	1	1	2	2	0	1	0	1	3	4	4	4	18	0.913043	4	4	5	4	4
511621050	29	1	3	1	1	1	2	2	0	1	1	1	3	4	4	4	15	1.16667	4	3	3	1	3
512022068	24	1	1	0	1	0	1	1	0	1	1	1	3	4	4	4	16	1.05	4	3	4	3	4
512022069	25	1	1	1	1	1	1	1	0	1	1	1	3	4	4	4	16	1.05	4	3	4	3	4
510105159	28	1	2	0	1	1	1	2	0	2	1	1	2	4	4	4	17	1.16667	3	4	3	3	4
510403053	31	1	1	0	2	1	1	2	0	2	0	1	1	4	4	4	17	1.05	5	3	4	3	5
510904020	24	1	1	0	1	0	2	2	0	2	1	1	1	4	4	4	18	0.807692	5	3	4	3	4
510105118	35	1	2	1	2	1	2	3	0	1	1	1	3	4	4	4	19	1.05	4	3	4	3	5
510403041	39	1	2	0	2	1	2	2	0	1	0	1	1	4	4	4	14	1	4	4	5	3	4
510502124	36	0	2	0	2	1	2	2	0	3	0	0	3	4	4	4	15	1.3125	4	4	3	3	4
510723036	45	1	1	1	3	1	1	3	1	1	1	0	3	4	4	4	15	1.16667	5	3	5	3	5
510904015	34	0	2	1	2	1	2	3	0	1	1	1	3	4	4	4	16	1.05	4	4	4	4	4
510105088	55	1	2	1	3	1	2	4	1	1	1	1	3	4	4	4	16	1.5	5	3	5	4	4
510502076	34	1	2	0	2	1	2	2	0	2	1	1	2	4	4	4	16	0.954545	4	4	4	4	4
510723043	26	1	1	0	1	0	1	2	0	2	1	1	1	4	4	4	17	1.05	5	3	3	3	4
510502126	31	0	2	0	2	1	3	3	0	1	1	0	2	4	4	4	17	1	4	4	4	3	4
510105105	26	1	1	0	1	0	1	2	0	2	1	1	1	4	4	4	16	1.05	4	3	4	3	4
510823039	23	0	1	1	1	0	1	1	0	1	0	0	2	4	4	4	17	1	4	5	4	4	4
510823030	31	1	1	1	2	1	2	2	0	1	0	1	2	4	4	4	18	1.05	4	3	4	4	4
510823031	47	1	2	0	3	1	1	3	1	1	1	0	1	4	4	4	17	1.05	4	3	4	2	4
511381033	50	1	2	1	3	1	1	2	0	1	0	1	3	4	4	4	14	0.913043	5	5	4	1	4
511402065	43	1	3	0	2	1	1	3	0	3	0	0	2	4	4	4	15	0.777778	4	4	3	3	4
510403056	25	0	2	0	1	0	1	2	0	2	0	0	1	4	4	4	14	1	4	2	4	3	4
510723015	37	1	1	0	2	1	2	3	1	1	1	1	3	4	4	4	19	1.3125	3	3	3	3	4
511402080	32	1	1	0	2	1	1	2	0	1	0	1	3	4	4	4	17	1.05	4	3	4	3	4
510105161	50	1	2	1	3	1	2	4	0	1	1	1	2	4	4	4	17	1	3	3	4	3	4
512022047	66	1	1	1	3	1	1	3	0	1	1	0	1	4	4	4	19	1.16667	5	3	4	3	5
510304077	41	1	2	1	2	1	2	4	1	1	1	0	2	4	4	4	18	1.16667	3	3	3	3	4
510723012	27	1	1	0	1	0	1	2	0	2	1	1	3	4	4	4	19	1.10526	3	3	3	3	3
510105091	36	1	3	0	2	1	3	3	0	1	1	1	3	4	4	4	20	1.05	4	3	3	2	4
510105089	26	1	2	0	1	1	2	2	0	2	1	1	3	4	4	4	20	1	4	3	4	4	5
510723011	31	1	1	1	2	1	1	2	0	2	1	1	1	4	4	4	18	1	3	3	4	2	4
510723040	49	1	2	0	3	1	1	2	0	3	0	0	1	4	4	4	15	1.10526	4	4	4	4	4
511402062	38	1	2	0	2	1	2	3	1	1	0	1	3	4	4	4	15	1	5	3	4	2	3
510502033	30	1	2	0	2	1	3	2	0	1	1	1	3	4	4	4	16	1.10526	3	3	2	2	3
510403013	42	1	1	0	2	1	1	2	0	1	1	0	1	4	4	4	17	1.61538	3	3	4	4	4
510403014	33	1	1	0	2	1	1	3	0	1	1	0	1	4	4	4	17	1.61538	3	3	4	4	4
511402083	48	0	2	1	3	1	1	2	1	1	0	1	2	4	4	4	17	1.3125	5	4	4	3	5
513323002	30	0	1	1	2	0	1	1	0	3	0	1	1	4	4	4	18	1.16667	2	4	4	5	4
510502080	30	1	2	0	2	1	2	2	0	2	1	1	3	4	4	4	19	1	4	3	4	4	4
511402061	32	1	1	0	2	1	2	2	1	1	0	1	3	4	4	4	17	1.3125	4	3	4	3	4
510105170	32	1	2	0	2	0	2	3	0	1	1	1	3	4	4	4	19	1.61538	3	2	3	2	4
512022046	50	0	3	1	3	1	1	3	1	1	1	0	1	4	4	4	19	1.23529	4	4	3	3	4
510105119	46	1	3	1	3	1	2	4	1	1	1	1	3	4	4	4	20	1.10526	4	4	3	3	4
510502014	24	1	2	0	1	0	1	2	0	2	1	1	1	4	4	4	15	1	3	4	3	3	4
512022057	48	1	3	1	3	1	2	4	1	1	1	1	1	4	4	4	19	1.16667	4	3	4	2	4
511111004	32	1	1	1	2	1	2	2	0	1	0	1	3	4	4	4	20	1.16667	3	2	3	2	3
512022060	28	1	2	0	1	1	1	2	0	2	1	1	1	4	4	4	20	1	4	3	4	2	4
511381039	52	1	3	1	3	1	2	4	1	1	1	0	3	4	4	4	19	1.10526	4	2	3	2	4
510502097	28	1	1	0	1	1	2	2	0	2	1	0	1	4	4	4	18	1.05	4	3	4	4	5
510502034	36	1	2	1	2	1	3	3	0	1	1	1	3	4	4	4	21	1.61538	3	3	3	2	4
510105090	30	0	2	0	2	0	3	2	0	1	1	1	3	4	4	4	19	1.3125	4	2	4	2	5
510304034	49	1	1	1	3	1	1	2	0	1	0	1	3	4	4	4	18	1	4	2	4	4	4
510502035	33	1	2	1	2	1	2	3	1	1	0	1	3	4	4	4	19	0.954545	3	3	4	3	4
511381006	53	1	2	1	3	1	2	4	1	1	1	1	2	4	4	4	19	1.23529	3	3	4	2	4
511402002	32	1	1	1	2	1	2	3	0	1	1	1	3	4	4	4	22	1.16667	2	1	3	1	3
511402001	47	1	2	1	3	1	2	3	0	1	1	0	3	4	4	4	22	1.16667	2	1	3	1	3
510723050	36	1	2	1	2	1	1	2	1	1	0	0	1	4	4	4	16	0.807692	4	3	4	3	3
510904027	45	1	1	1	3	1	1	3	1	1	0	1	3	4	4	4	18	1.10526	4	4	4	3	4
510723003	38	1	1	0	2	1	1	2	0	2	0	1	3	4	4	4	16	1.05	2	3	3	2	3
510105080	58	1	3	0	3	1	3	4	0	1	1	0	2	4	4	4	18	1.05	4	3	4	3	4
510403058	38	1	1	0	2	1	2	2	0	1	1	1	3	4	4	4	17	1.10526	4	3	4	3	4
510723039	40	1	1	1	2	1	1	2	0	1	1	1	3	4	4	4	22	0.954545	5	5	4	2	4
513423039	36	0	3	1	2	1	2	3	0	1	1	1	3	4	4	4	23	1.05	4	3	3	2	5
511402021	33	1	2	0	2	1	2	2	0	1	0	1	3	4	4	4	14	1.10526	3	3	3	3	4
510403047	25	1	1	0	1	0	2	2	0	1	1	1	3	4	4	4	16	1.05	4	4	4	3	4
512022073	21	1	1	0	1	1	1	2	0	3	0	0	1	4	4	4	17	1.3125	4	3	3	3	3
510723049	36	0	1	1	2	1	2	2	1	1	1	1	3	4	4	4	17	1.23529	4	4	3	4	4
511402013	34	1	2	0	2	0	1	2	0	2	1	1	1	4	4	4	17	1.05	3	3	3	4	4
511621048	29	0	1	0	1	0	2	2	0	2	1	1	3	4	4	4	17	1.10526	4	4	5	4	5
513423031	32	1	1	0	2	1	2	2	1	1	1	1	1	4	4	4	19	0.954545	5	4	4	3	4
510105103	51	1	2	1	3	1	2	4	1	1	1	1	1	4	4	4	20	1.16667	4	4	4	4	4
510304036	39	1	1	1	2	1	2	3	1	1	1	1	3	4	4	4	19	1	4	3	3	3	3
510502107	42	1	3	0	2	1	3	4	1	1	1	1	3	4	4	4	20	1.10526	4	3	4	3	4
511402051	36	1	2	0	2	1	2	3	1	2	1	0	1	4	4	4	19	0.84	5	4	4	3	5
512022078	54	1	2	1	3	1	1	3	0	1	1	1	3	4	4	4	20	1.10526	4	4	4	3	4
511111010	28	1	1	0	1	1	1	2	1	2	0	1	3	4	4	4	15	1.23529	3	1	3	1	3
512022054	31	1	2	1	2	1	1	2	0	1	1	0	3	4	4	4	16	1.10526	4	4	5	4	4
511402014	30	1	2	1	2	1	2	2	0	1	1	1	2	4	4	4	15	1.05	3	3	3	3	4
510105076	32	1	2	0	2	1	3	3	0	1	0	0	3	4	4	4	18	1.4	5	3	5	4	5
510304044	41	0	2	0	2	1	2	4	0	2	1	0	1	4	4	4	18	1	4	3	4	2	4
511402066	24	1	1	0	1	0	2	1	0	1	1	1	1	4	4	4	14	1	4	4	4	4	4
510904006	46	1	2	1	3	1	1	3	0	1	1	1	3	4	4	4	21	1.10526	3	3	4	2	5
512022012	28	1	1	0	1	1	1	2	0	2	1	0	3	4	4	4	16	0.954545	3	3	3	3	3
512022014	24	1	1	0	1	0	2	2	0	2	0	1	2	4	4	4	17	1.23529	3	3	3	3	3
510723057	21	1	1	0	1	0	1	2	0	2	0	1	3	4	4	4	17	1.10526	4	4	4	4	5
510723045	56	0	2	1	3	1	1	4	1	1	1	1	3	4	4	4	17	1.10526	5	3	5	4	5
510823075	52	0	2	1	3	1	1	2	0	3	0	1	2	1	3	4	19	1.16667	4	2	3	3	3
511621039	31	1	2	1	2	1	2	2	0	1	1	1	3	3	2	3	18	1.35088	3	3	3	3	3
510823065	42	0	1	0	2	1	1	2	1	2	0	1	3	3	3	3	21	1.5098	4	3	4	2	4
512022043	43	1	2	0	2	1	1	3	1	2	0	0	1	3	3	3	16	1.42593	3	3	3	3	4
511111063	45	1	2	1	3	1	1	3	1	1	0	0	3	3	3	3	18	1.42593	4	4	4	3	4
510502067	48	1	2	1	3	1	2	4	0	1	1	0	3	3	3	3	19	1.35088	3	3	3	1	4
510502069	30	1	2	0	2	1	3	2	0	1	1	1	3	3	3	3	17	1.5098	3	3	3	3	3
510823069	43	1	1	1	2	0	1	2	0	3	0	1	2	3	3	3	17	1.83333	5	3	5	3	4
513423023	30	1	2	0	2	1	2	2	0	1	1	1	3	3	3	3	19	1.97436	3	3	3	1	3
510304062	32	0	1	0	2	1	2	3	1	2	1	1	3	3	3	3	21	1.28333	3	3	4	3	4
510823068	50	1	2	1	3	1	1	2	1	1	0	0	3	3	3	3	19	1.35088	4	4	4	3	5
511621078	41	1	1	0	2	1	1	2	1	1	0	0	1	3	3	3	18	1.28333	4	3	4	4	4
510304065	22	1	1	0	1	0	1	2	0	3	0	0	2	3	3	3	22	1.22222	3	3	3	3	4
510105008	38	1	1	0	2	0	1	2	0	3	0	0	2	3	3	3	16	1.35088	4	4	3	3	3
511381077	28	0	1	1	1	1	2	1	0	1	1	1	3	3	3	3	18	1.42593	4	3	4	2	4
511381025	47	1	2	1	3	0	1	3	1	1	0	1	3	3	3	3	15	1.42593	3	1	3	1	2
511621070	47	0	2	0	3	1	1	1	0	3	0	1	1	3	3	4	17	1.22807	4	3	3	2	4
512022095	48	1	2	1	3	1	2	4	1	1	1	0	2	3	3	4	17	1.2963	4	3	4	3	5
510105027	30	0	1	0	2	0	1	2	0	3	0	0	1	3	3	4	17	1.37255	4	3	4	4	5
510823055	44	0	1	1	2	1	1	3	1	1	0	0	3	3	3	4	22	1.16667	4	3	3	3	4
510904041	23	1	1	0	1	0	1	1	0	2	0	1	2	3	3	4	18	1.66667	4	2	3	2	4
510502159	41	1	2	1	2	1	3	4	1	1	1	0	2	3	3	4	16	1.16667	4	4	4	3	4
510502161	32	0	2	0	2	1	1	2	1	3	0	0	2	3	3	4	15	1.45833	4	3	3	2	3
512022033	24	1	1	0	1	0	1	2	0	2	0	1	3	3	3	4	15	1.37255	3	2	3	2	4
511381022	47	1	1	1	3	1	1	3	0	1	0	1	3	3	3	4	17	1.37255	3	2	4	2	4
510502063	59	1	3	1	3	1	2	4	0	1	1	0	2	3	3	4	16	1.37255	3	3	3	3	4
513323047	43	1	2	1	2	1	2	3	1	1	1	1	3	3	3	4	19	1.11111	4	4	5	4	5
513323046	56	1	2	1	3	1	1	4	1	1	1	1	2	3	3	4	18	1.11111	4	4	4	4	4
513423067	43	0	2	1	2	1	2	2	1	1	1	1	1	3	3	4	15	1.2963	4	4	4	4	5
513423065	23	0	1	0	1	0	1	1	0	1	1	1	1	3	3	4	15	1.22807	4	4	4	4	4
511402107	42	1	1	0	2	1	1	2	0	3	0	1	2	3	3	4	19	1.2963	5	4	3	3	3
510403079	53	1	3	0	3	1	2	4	1	1	1	1	3	3	3	4	16	1.06061	4	3	3	3	3
512022031	54	0	2	1	3	1	1	2	0	1	1	0	1	3	3	4	16	1.37255	3	3	3	3	4
510502162	31	0	2	1	2	0	3	3	0	1	1	1	3	4	3	3	17	1.42593	4	3	4	2	4
510823059	42	1	1	1	2	1	1	2	0	1	0	1	1	4	3	3	18	1.5098	4	4	3	3	5
511381060	54	1	2	1	3	1	1	3	1	1	0	0	3	4	3	3	19	1.22222	4	3	4	2	3
510502057	30	1	2	1	2	0	1	2	0	1	1	1	3	4	3	3	19	1.28333	3	3	3	1	4
510105184	34	1	2	0	2	1	2	2	0	2	1	1	1	4	3	3	18	1.83333	3	2	2	2	3
510403075	45	1	2	0	3	1	2	4	1	2	1	1	3	4	3	3	19	1.42593	4	4	3	3	4
510105038	34	1	3	1	2	1	2	3	0	1	1	1	3	4	3	3	18	1.42593	4	3	4	2	4
510105024	26	0	2	0	1	1	2	2	0	2	0	1	1	4	3	3	21	2.13889	4	3	2	3	4
510823060	47	1	2	0	3	1	1	2	0	3	0	0	1	4	3	3	19	1.28333	4	4	4	3	4
511381048	24	1	1	1	1	0	1	2	0	1	0	1	3	3	4	4	18	1.16667	5	1	4	1	2
511381018	35	1	1	0	2	1	1	3	0	1	0	1	3	3	4	4	18	1.55556	3	2	4	1	4
510304070	27	1	1	0	1	1	2	2	0	2	0	1	3	3	4	4	17	1.16667	3	4	3	3	4
510304022	41	1	2	0	2	1	1	3	1	3	0	1	2	3	4	4	17	1.11111	4	3	4	3	3
510502138	45	1	2	0	3	1	1	3	1	2	1	0	2	3	4	4	21	1.16667	4	4	4	4	4
513323010	39	1	1	0	2	1	2	4	1	1	1	1	3	3	4	4	17	1.45833	3	3	3	2	4
511381052	56	1	3	1	3	1	2	4	0	1	1	1	3	3	4	4	16	1.2963	4	1	2	1	4
510105067	42	0	3	1	2	1	3	4	0	1	1	0	3	3	4	4	13	1.11111	4	4	4	3	4
511111056	38	0	1	1	2	0	2	2	0	1	0	1	2	3	4	4	16	1.37255	4	3	3	3	3
510823014	36	1	1	1	2	1	2	2	1	1	0	1	3	3	4	4	18	1.2963	3	3	3	2	4
511402027	28	1	2	0	1	1	2	2	0	2	1	1	2	3	4	4	17	1.55556	3	3	3	2	3
510105064	35	0	2	0	2	1	2	3	0	1	0	0	1	4	3	4	10	1.06061	4	4	4	3	4
510502140	35	1	1	0	2	1	1	1	0	3	0	1	1	4	3	4	15	1.11111	4	4	3	3	4
510904039	39	1	2	0	2	1	1	2	1	3	0	1	3	4	3	4	19	1.22807	5	3	4	3	5
511402093	39	1	2	0	2	1	2	3	1	2	1	1	3	4	3	4	16	1.11111	4	3	4	3	5
510823012	40	1	2	0	2	1	2	3	0	1	1	1	3	4	3	4	17	1.16667	3	2	3	2	3
510723063	49	1	2	0	3	1	2	4	1	1	0	1	1	4	3	4	18	1.06061	5	4	4	3	5
510105054	30	1	2	0	2	0	2	3	0	1	1	1	3	4	3	4	16	1.2963	4	2	3	2	4
510105174	31	1	2	1	2	1	2	3	0	1	1	1	1	4	3	4	18	1.16667	3	2	3	2	3
510723004	21	1	1	0	1	0	1	2	0	2	1	1	3	4	3	4	21	1.2963	2	3	4	1	2
510304020	31	1	2	1	2	1	3	3	0	1	1	1	3	4	3	4	16	1.37255	4	2	3	1	4
512022080	41	1	1	0	2	1	1	2	1	1	0	1	3	4	3	4	20	1.01449	4	4	5	4	4
513423051	42	1	2	0	2	1	1	3	0	2	1	1	3	4	3	4	17	1.16667	4	4	4	2	4
510105057	39	1	3	0	2	1	3	4	1	1	1	0	3	4	3	4	18	1.22807	5	4	4	3	5
510403024	32	1	1	0	2	1	2	2	0	2	1	1	2	4	3	4	19	1.16667	3	2	3	2	4
512022085	33	1	1	1	2	1	2	2	0	1	1	1	3	4	3	4	13	1.45833	4	3	3	2	4
511621024	52	1	2	1	3	1	1	2	0	1	0	1	2	4	3	4	14	1.22807	3	3	3	2	4
510502049	32	1	2	1	2	1	2	2	1	1	0	1	3	4	3	4	19	1.66667	3	1	2	1	4
511381051	32	1	2	1	2	1	2	3	0	1	1	1	3	4	3	4	16	1.06061	4	3	4	3	4
512022029	46	1	2	0	3	1	1	3	0	1	1	1	2	4	3	4	18	1.37255	3	1	3	2	4
513323041	50	1	2	1	3	1	1	4	1	1	1	1	1	4	3	4	19	1.11111	5	4	5	3	5
513423050	50	1	2	0	3	1	2	4	1	1	1	1	3	4	3	4	19	1.16667	4	3	5	2	4
513323042	25	0	1	1	1	1	1	2	0	1	1	1	3	4	3	4	21	1.06061	4	4	4	4	4
511381014	45	1	1	1	3	1	1	2	0	1	0	1	3	4	4	3	19	1.42593	3	2	4	2	3
513423046	56	1	2	0	3	1	1	4	0	2	1	1	1	4	4	3	18	1.28333	4	3	4	4	4
510723021	29	1	2	1	1	1	2	2	0	1	1	1	3	4	4	3	21	2.13889	3	1	3	1	3
513323003	39	1	1	0	2	1	2	3	0	1	1	1	3	4	4	3	18	1.5098	2	3	4	3	4
512022089	39	1	1	0	2	1	1	1	0	3	0	0	2	4	4	3	20	1.28333	4	3	3	3	4
511621003	28	1	1	0	1	1	1	2	0	2	1	1	1	4	4	3	18	1.71111	2	3	2	2	3
513423042	47	0	1	1	3	1	1	3	1	3	0	1	3	4	4	4	14	1.16667	4	3	3	2	5
510502018	28	1	1	0	1	1	1	2	0	2	1	1	3	4	4	4	21	1.22807	3	2	3	3	4
510502114	30	1	2	0	2	1	2	2	0	1	1	1	3	4	4	4	17	1.45833	4	4	3	3	4
510105086	54	0	2	0	3	1	2	4	1	1	0	0	1	4	4	4	17	1.16667	5	4	5	3	5
513423038	36	1	2	0	2	1	2	3	0	1	1	0	1	4	4	4	20	1.55556	4	4	4	3	4
512022059	25	1	1	0	1	0	1	2	0	2	1	1	1	4	4	4	15	1.22807	4	4	4	3	4
511381032	23	0	1	0	1	0	1	2	0	2	0	1	3	4	4	4	15	1.22807	5	3	4	2	4
510723046	21	1	1	0	1	0	1	1	1	2	1	1	3	4	4	4	17	1.2963	4	4	4	4	4
510304030	49	1	2	0	3	1	2	4	1	1	1	1	3	4	4	4	20	1.37255	4	4	4	3	4
510105110	44	1	2	0	2	1	2	4	0	1	1	0	1	4	4	4	21	1.79487	4	2	3	2	4
510105083	51	0	2	0	3	1	1	3	0	3	0	0	1	4	4	4	18	1.66667	4	4	5	5	5
511381034	35	0	1	0	2	1	1	2	0	3	0	0	1	4	4	4	20	1.01449	5	5	5	2	5
511111050	24	1	1	0	1	0	1	1	0	1	0	0	3	4	4	4	16	1.37255	4	3	3	2	3
511621044	35	1	2	0	2	1	1	2	0	2	1	1	3	4	4	4	19	1.11111	4	3	3	2	3
511111040	37	0	1	0	2	1	1	2	1	3	0	0	2	4	4	4	16	1.06061	5	3	5	5	5
510904018	47	1	1	1	3	1	1	2	1	1	0	1	1	4	4	4	17	1.16667	5	4	4	3	5
510105131	41	1	2	1	2	1	2	4	0	1	0	1	3	4	4	4	19	1.79487	2	2	3	2	3
510403036	21	1	1	0	1	0	1	1	0	2	1	1	3	4	4	4	20	1.79487	4	4	4	3	4
510403003	47	1	3	0	3	1	2	4	1	1	1	1	3	4	4	4	18	1.45833	1	1	2	1	3
510105154	23	1	1	0	1	0	1	2	0	2	1	1	1	4	4	4	15	1.2963	3	3	2	3	3
510105130	25	1	1	0	1	0	1	2	0	2	0	1	1	4	4	4	14	1.37255	2	3	4	2	4
511111005	30	1	1	0	2	1	2	2	0	1	0	1	3	4	4	4	20	1.22807	3	3	3	2	3
510502125	42	1	1	0	2	0	1	2	0	3	0	0	3	4	4	4	19	1.37255	4	3	4	4	4
510502117	31	1	2	0	2	1	3	2	0	1	1	1	3	4	4	4	20	1.2963	4	3	5	3	4
511111012	23	1	1	0	1	0	1	2	0	1	0	0	1	4	4	4	17	1.22807	3	3	3	3	3
511621009	48	1	2	0	3	1	1	3	1	1	0	0	1	4	4	4	17	1.37255	3	1	3	2	4
511402079	47	1	2	0	3	1	1	4	1	3	0	0	3	4	4	4	22	1.01449	4	3	4	3	3
510304079	48	1	2	1	3	1	1	4	1	1	1	1	2	4	4	4	21	1.06061	3	3	3	3	3
510105149	38	1	2	0	2	1	2	4	1	3	1	0	1	4	4	4	13	1.22807	3	3	3	3	4
511402022	24	0	1	0	1	1	2	2	0	3	0	0	3	4	4	4	14	1.11111	3	3	3	3	4
510823002	39	0	1	1	2	1	2	4	0	1	1	1	2	4	4	4	18	1.11111	3	3	4	3	3
510502085	36	1	3	1	2	1	2	3	0	1	1	1	3	4	4	4	21	1.16667	4	4	5	3	5
510502025	25	1	1	0	1	0	2	2	0	2	1	1	1	4	4	4	18	1.22807	3	3	3	3	4
510105150	53	1	2	0	3	1	2	4	0	1	1	0	1	4	4	4	18	1.55556	3	3	4	2	4
513323037	31	1	1	0	2	0	2	2	0	1	1	1	3	4	4	4	18	1.01449	4	4	4	4	4
510904001	26	1	1	0	1	0	1	2	1	2	0	0	2	4	4	4	21	1.55556	2	2	3	2	4
512022011	42	1	2	1	2	1	2	3	0	1	1	1	2	4	4	4	21	1.11111	3	3	4	2	3
513323038	40	1	2	0	2	1	2	4	0	1	1	1	3	4	4	4	23	1.66667	4	3	4	3	4
510403034	38	0	2	1	2	1	2	3	0	1	1	1	2	4	4	4	24	0.864198	4	3	4	5	4
510304041	28	1	1	0	1	1	2	2	0	2	1	1	1	4	4	4	18	1.16667	4	3	3	3	3
513323005	44	1	2	0	2	1	1	2	0	2	1	0	1	4	4	4	21	1.37255	3	3	4	2	2
510403060	52	1	1	1	3	1	1	2	0	1	1	1	3	4	4	4	17	1.45833	5	4	3	4	4
510723054	36	1	1	1	2	1	1	2	1	1	0	1	3	4	4	4	19	1.37255	4	3	4	3	4
510502078	31	1	3	1	2	1	3	3	0	1	1	1	2	4	4	4	21	1.16667	4	2	4	3	4
511111044	26	1	1	0	1	1	1	2	0	2	1	1	1	4	4	4	17	1.55556	4	1	4	1	4
511402073	36	1	2	0	2	1	2	3	0	2	1	1	3	4	4	4	15	1.2963	4	3	4	2	4
510105169	32	1	3	0	2	1	3	3	0	1	1	1	3	4	4	4	18	1.66667	3	2	4	2	4
510502120	38	1	2	0	2	1	1	2	0	1	0	1	3	4	4	4	20	1.45833	4	2	3	1	4
510823036	40	0	1	0	2	1	1	2	0	1	0	0	1	4	4	4	15	1.22807	4	3	3	3	3
510502077	36	0	2	0	2	1	2	3	0	1	1	1	2	4	4	4	16	0.972222	4	4	4	3	4
510403048	48	0	2	0	3	0	2	4	1	2	1	1	3	4	4	4	16	1.06061	4	3	3	3	3
510105077	46	1	2	0	3	1	2	4	0	1	1	0	3	4	4	4	18	1.94444	4	2	5	3	5
510502099	52	1	3	1	3	1	2	3	0	1	1	0	1	4	4	4	16	1.16667	4	3	4	2	4
511402085	47	1	2	0	3	1	1	4	0	1	0	1	3	4	4	4	17	1.2963	4	3	4	1	5
510723018	41	1	1	0	2	1	1	3	0	2	1	1	1	4	4	4	17	1.16667	3	3	4	4	4
510403054	38	1	2	0	2	1	2	2	0	1	0	1	1	4	4	4	15	1.11111	4	4	5	3	4
510904031	40	1	1	0	2	1	1	2	0	1	0	1	3	4	4	4	15	1.11111	5	3	4	3	4
510304032	37	1	1	1	2	1	1	3	1	1	0	1	3	4	4	4	14	1.22807	4	3	3	3	4
510502022	31	1	1	0	2	1	2	2	1	2	0	1	3	4	4	4	15	1.01449	3	3	3	1	4
511381043	29	1	1	0	1	1	1	2	0	2	0	1	1	4	4	4	17	1.06061	4	3	4	3	3
511381027	34	0	2	1	2	1	2	2	0	1	1	1	3	4	4	4	16	1.16667	5	3	4	3	5
512022077	39	1	2	1	2	1	2	3	0	1	1	1	3	4	4	4	17	1.37255	4	4	3	2	4
510502115	32	1	3	0	2	1	2	2	0	1	1	1	3	4	4	4	18	1.16667	4	4	4	3	4
510502074	44	0	2	0	2	1	2	4	1	1	1	0	1	4	4	4	19	1.45833	4	4	4	4	4
510502031	31	0	3	0	2	1	3	2	0	1	1	1	3	4	4	4	15	1.22807	3	3	3	2	4
512022065	35	0	2	1	2	1	2	2	0	1	1	1	3	4	4	4	16	1.37255	5	3	4	4	4
512022067	28	0	1	1	1	1	2	2	0	1	1	1	3	4	4	4	16	1.37255	5	3	4	4	4
510823040	32	1	2	1	2	1	1	2	0	1	0	1	3	4	4	4	17	1.45833	4	3	3	3	4
510904009	20	1	1	0	1	0	1	1	0	3	0	0	3	4	4	4	18	1.45833	3	4	4	4	4
511621012	34	1	2	1	2	1	2	3	0	1	1	1	3	4	4	4	18	1.16667	3	3	3	2	3
510105151	35	1	2	0	2	1	2	3	1	2	1	1	1	4	4	4	19	1.01449	3	3	3	3	4
510904028	27	1	1	0	1	0	2	2	0	2	0	1	3	4	4	4	19	1.45833	4	2	4	2	3
510403044	40	1	1	0	2	1	2	3	0	2	1	1	2	4	4	4	19	1.2963	4	3	4	4	4
510502087	28	1	2	1	1	0	2	2	0	1	1	1	3	4	4	4	17	1.16667	4	3	4	3	4
510304056	35	0	1	0	2	1	1	2	0	3	1	0	3	4	4	4	20	1.55556	4	3	4	3	4
511402060	34	1	2	1	2	1	2	3	0	1	1	1	3	4	4	4	19	1.55556	4	3	4	1	4
510403046	46	1	2	1	3	1	2	4	1	1	1	1	3	4	4	4	21	1.16667	4	3	4	3	4
510904030	34	1	1	0	2	1	2	1	0	3	0	0	2	4	4	4	16	1.16667	4	4	4	4	5
511111051	42	0	1	0	2	1	1	2	0	1	0	1	3	4	4	4	16	1.37255	4	3	4	3	5
510904021	47	1	3	1	3	1	1	4	1	1	1	1	1	4	4	4	17	1.11111	4	3	4	2	5
510502102	33	1	2	0	2	1	2	2	0	2	1	1	1	4	4	4	19	1.16667	4	4	3	2	5
510502008	36	0	2	1	2	1	2	3	0	1	1	1	3	4	4	4	15	1.37255	2	3	3	2	3
513323033	40	0	1	0	2	1	2	3	0	1	1	1	3	4	4	4	19	1.11111	5	4	5	3	5
510823001	42	1	3	0	2	0	1	4	1	2	1	0	1	4	4	4	15	0.972222	3	3	5	3	5
510105158	39	1	2	0	2	1	2	3	0	1	1	1	2	4	4	4	15	1.55556	3	3	3	2	3
510502017	28	0	2	0	1	1	2	2	0	1	1	1	2	4	4	4	22	1.55556	3	4	3	2	4
510502043	41	1	2	0	2	1	2	4	0	1	1	1	3	4	4	4	22	1.79487	3	1	3	1	3
511381029	28	1	1	1	1	1	1	2	0	1	0	1	3	4	4	4	17	1.66667	4	1	4	1	4
510403017	38	1	2	0	2	1	2	3	0	1	1	1	3	4	4	4	19	1.22807	3	2	3	3	4
510304053	23	0	1	0	1	0	1	1	0	2	0	1	3	4	4	4	19	0.933333	5	5	5	5	5
511111014	23	1	1	0	1	1	1	2	0	2	0	1	3	4	4	4	17	1.16667	3	2	2	2	4
511381003	54	1	2	1	3	1	2	4	0	1	1	1	3	1	3	4	19	1.28333	1	3	4	2	5
510105003	50	1	2	0	3	1	2	4	0	1	0	0	3	1	3	4	19	1.71111	4	1	4	3	4
510105141	31	1	1	1	2	1	2	2	0	1	1	1	3	1	3	4	15	2.56667	1	1	4	1	3
510904004	45	1	1	0	3	1	1	1	0	2	0	1	3	3	2	3	11	1.75	2	3	3	3	3
511402007	29	1	2	0	1	1	2	2	0	2	1	1	2	1	4	4	18	1.71111	2	3	3	3	4
510105139	44	1	2	1	2	1	2	3	1	1	1	1	3	1	4	4	17	2.56667	1	1	4	1	3
510403088	42	1	1	1	2	1	1	2	0	1	0	1	1	3	3	3	17	1.47368	4	2	4	2	4
511381078	51	0	1	1	3	1	1	2	1	3	0	0	3	3	3	3	20	1.33333	5	4	4	4	5
512022115	36	1	1	1	2	1	2	2	1	1	1	1	3	3	3	3	22	3.5	5	3	4	5	5
510403086	33	1	2	0	2	1	2	3	0	2	0	1	1	3	3	3	17	1.75	4	4	4	4	4
510403087	22	1	2	0	1	0	1	2	0	2	0	1	1	3	3	3	17	1.75	4	4	4	4	4
510403032	30	1	2	0	2	1	2	2	0	2	0	0	1	3	3	3	18	1.75	3	3	3	3	3
510403009	29	1	2	1	1	1	2	2	0	1	1	1	2	3	3	3	21	1.75	2	2	3	1	4
510723097	46	0	1	1	3	0	1	2	1	3	0	0	3	3	3	3	23	2	5	4	4	4	4
513323022	40	1	1	0	2	1	1	3	0	1	1	1	1	3	3	3	16	1.55556	3	3	3	3	3
511402006	30	1	2	1	2	1	1	2	0	1	1	1	3	3	3	4	21	1.42593	2	2	4	2	4
511402109	58	1	2	1	3	1	1	4	0	1	0	0	1	3	3	4	18	1.28333	5	3	4	2	4
513323011	31	0	2	0	2	1	2	2	1	3	0	1	1	3	3	4	21	1.5098	3	3	3	4	3
513423057	40	1	1	0	2	1	1	2	0	1	0	1	3	3	3	4	21	1.28333	5	5	4	5	4
511402038	30	1	2	0	2	1	1	2	0	3	0	0	3	3	3	4	22	1.60417	3	3	3	3	4
510403026	54	1	2	0	3	1	1	2	0	2	1	1	2	3	3	4	21	1.71111	3	2	4	4	3
511402108	59	1	2	1	3	1	1	2	0	3	0	0	1	3	4	3	19	1.47368	4	3	3	2	3
511402036	32	1	1	1	2	0	2	2	0	1	1	1	3	4	3	3	15	1.64706	3	2	3	2	3
510723026	29	1	2	0	1	1	1	2	0	2	1	1	3	4	3	3	16	1.55556	3	3	3	3	4
511402004	30	0	1	0	2	1	2	2	0	3	0	0	3	4	3	3	17	1.75	2	1	3	1	3
511621020	41	1	2	1	2	1	1	3	1	1	0	1	2	3	4	4	20	2.13889	3	1	4	2	4
511621023	37	1	2	1	2	1	3	3	0	1	1	1	3	3	4	4	19	1.71111	3	2	2	2	4
511381055	53	1	2	1	3	1	1	4	1	1	0	0	1	3	4	4	19	1.83333	4	5	3	4	4
511381019	44	1	2	1	2	1	1	3	1	3	0	1	2	3	4	4	17	1.42593	3	3	3	2	3
513323043	50	1	2	1	3	1	1	4	1	1	1	1	3	3	4	4	19	1.22222	5	5	5	4	5
510723073	34	1	1	1	2	1	2	2	0	1	0	1	3	4	3	4	20	1.60417	5	4	4	3	5
511621063	47	0	1	1	3	1	1	3	0	1	0	1	3	4	3	4	18	1.42593	5	4	5	3	5
511621057	41	1	3	1	2	1	2	2	0	1	1	1	1	4	3	4	20	0.987179	4	3	3	3	4
510823044	41	1	2	1	2	0	1	2	0	1	1	1	2	4	3	4	14	1.22222	5	5	5	4	5
510723070	32	1	2	0	2	1	2	3	0	1	1	1	3	4	3	4	19	1.71111	4	4	4	4	4
510502052	36	1	1	0	2	1	2	2	0	2	1	1	2	4	3	4	16	1.35088	3	3	4	3	3
510723071	39	1	2	1	2	1	2	2	1	1	0	1	3	4	3	4	20	1.28333	4	3	4	3	4
510403072	36	1	1	0	2	1	1	2	1	2	0	0	1	4	3	4	17	1.22222	4	3	2	3	4
510403025	57	1	2	1	3	1	1	4	0	1	0	1	2	4	3	4	18	1.5098	3	2	4	2	4
511621061	46	1	2	1	3	1	1	3	1	1	0	1	2	4	3	4	18	1.28333	4	3	4	2	4
510904037	43	1	2	1	2	1	2	4	1	1	0	1	3	4	3	4	19	1.42593	5	4	4	2	4
513423049	34	1	1	0	2	1	1	2	0	2	1	1	1	4	3	4	19	1.42593	4	2	3	5	4
510823010	45	1	3	0	3	1	2	3	1	1	1	1	2	4	3	4	16	1.22222	3	2	3	2	4
511111016	23	1	1	0	1	0	1	2	0	2	0	1	3	4	3	4	17	1.60417	3	3	3	2	3
510403061	40	1	1	0	2	1	2	2	0	1	0	1	3	4	3	4	22	1.5098	4	3	3	3	4
510403066	46	1	1	0	3	1	2	4	1	1	1	1	1	4	3	4	19	1.28333	4	4	4	3	4
510403068	46	1	2	1	3	1	3	4	1	1	1	1	3	4	3	4	19	1.28333	4	4	4	3	4
510502051	32	1	2	0	2	1	1	2	0	2	1	1	2	4	3	4	19	1.5098	3	3	4	3	3
510105177	44	1	2	1	2	1	2	3	0	1	1	0	3	4	3	4	21	1.83333	3	3	1	1	3
510723064	44	1	2	1	2	1	1	3	1	3	0	1	3	4	3	4	21	1.60417	5	3	4	1	2
510723025	26	1	1	0	1	0	1	2	0	2	1	1	3	4	3	4	16	1.83333	3	3	4	2	3
510723075	37	1	1	0	2	1	1	2	0	2	1	1	3	4	3	4	17	1.83333	4	3	4	3	4
511111019	22	1	1	0	1	0	1	2	0	2	0	1	3	4	3	4	14	1.5098	3	2	3	2	3
512022084	61	0	2	0	3	1	1	3	0	1	1	0	2	4	3	4	21	1.42593	4	4	4	3	4
510105175	27	1	1	0	1	1	1	2	0	2	1	1	1	4	3	4	20	1.35088	3	3	4	3	5
510304026	30	0	1	0	2	1	2	2	0	2	1	0	1	4	3	4	18	1.22222	4	4	4	4	4
510723019	40	1	2	1	2	1	1	3	0	1	1	0	1	4	3	4	18	1.83333	3	2	3	1	4
511402032	33	1	2	1	2	1	2	3	0	1	1	1	3	4	4	3	20	1.64706	3	2	5	1	4
512022088	43	1	1	1	2	1	2	2	0	1	0	1	3	4	4	3	21	1.75	4	3	3	1	3
510105134	37	1	3	1	2	1	3	4	0	1	1	1	3	4	4	3	18	2	2	2	3	2	3
510502012	47	1	2	1	3	1	2	4	0	1	1	0	2	4	4	3	22	2.8	2	2	4	1	4
510105135	28	1	1	0	1	0	2	2	0	2	1	1	3	4	4	3	19	2.15385	2	3	3	2	3
510403043	40	1	2	0	2	1	2	4	1	2	1	0	2	4	4	4	18	1.42593	4	3	3	3	4
510105107	43	0	3	0	2	1	2	4	1	3	1	1	1	4	4	4	14	1.35088	4	3	4	2	5
513323001	37	1	2	0	2	1	2	3	1	2	1	1	3	4	4	4	20	1.60417	2	2	2	2	3
511402012	23	1	2	0	1	0	1	2	0	2	1	1	1	4	4	4	17	1.60417	3	3	4	2	4
513423034	38	1	2	1	2	1	2	2	0	1	1	1	3	4	4	4	19	1.28333	4	2	3	4	4
511381041	47	1	2	1	3	1	1	2	0	1	0	0	3	4	4	4	19	1.35088	4	4	4	4	4
510502116	71	1	1	0	3	1	1	3	0	1	1	1	3	4	4	4	19	1.28333	5	5	4	5	5
511381037	44	1	2	1	2	1	2	3	0	1	1	1	2	4	4	4	17	1.28333	5	1	4	1	4
510723048	30	1	2	1	2	1	2	2	0	1	1	1	3	4	4	4	17	1.42593	5	4	4	3	4
510502091	39	1	2	1	2	1	2	2	1	3	0	0	3	4	4	4	18	1.16667	4	3	4	4	4
510502132	36	1	1	0	2	1	2	2	0	3	0	0	2	4	4	4	19	1.42593	4	3	4	3	4
510105121	46	1	3	1	3	1	2	4	1	1	1	1	2	4	4	4	22	1.11594	5	3	5	3	5
511402074	27	0	2	0	1	0	3	2	0	1	1	1	3	4	4	4	17	1.35088	4	4	4	4	4
510723034	49	0	2	1	3	1	2	4	1	1	1	0	2	4	4	4	19	1.06944	4	4	4	4	4
510403020	26	1	1	0	1	0	1	2	0	1	0	1	3	4	4	4	18	1.71111	3	2	3	3	3
510105148	39	1	2	1	2	1	2	3	0	1	1	1	3	4	4	4	21	1.42593	3	4	4	1	3
510502029	34	1	3	1	2	1	3	3	0	1	1	1	3	4	4	4	14	1.42593	3	2	3	2	3
510304033	46	1	2	1	3	1	1	3	1	1	0	1	2	4	4	4	14	1.42593	4	3	4	3	5
512022015	23	1	1	0	1	0	1	2	0	2	0	1	3	4	4	4	13	1.5098	3	1	3	2	3
510105082	32	1	2	0	2	1	2	2	0	2	0	1	1	4	4	4	15	1.35088	4	3	4	3	4
510105081	27	0	2	0	1	1	1	2	0	3	0	0	1	4	4	4	16	1.5098	4	3	4	4	4
511381028	39	1	2	0	2	1	2	4	0	1	1	1	3	4	4	4	19	1.06944	4	3	4	3	4
510502039	48	1	2	0	3	1	1	2	1	1	0	1	3	4	4	4	19	1.22222	3	3	3	2	4
513423006	29	1	1	1	1	1	2	1	0	1	0	1	3	4	4	4	19	1.42593	2	2	3	1	3
510904026	39	0	2	1	2	1	2	3	1	1	0	1	3	4	4	4	18	1.35088	4	3	4	3	4
510403035	43	1	1	0	2	1	1	3	0	1	1	1	3	4	4	4	20	1.28333	4	4	4	3	4
510105163	42	1	3	0	2	0	3	4	0	1	1	1	3	4	4	4	20	1.5098	3	3	3	2	4
513423036	40	1	2	1	2	1	1	2	1	1	0	1	3	4	4	4	21	1.28333	5	4	4	2	5
510105095	57	0	3	0	3	1	2	4	0	1	1	0	3	4	4	4	22	1.22222	4	4	5	3	5
510105166	26	1	1	0	1	1	1	2	0	3	0	1	1	4	4	4	18	1.42593	3	3	3	3	4
510502026	55	1	2	0	3	1	1	3	0	1	1	1	2	4	4	4	17	1.71111	3	3	4	2	4
511111032	37	0	2	1	2	1	2	3	1	1	1	1	3	4	4	4	18	1.5098	4	3	4	3	4
510304027	46	1	2	1	3	1	1	4	1	1	0	1	3	4	4	4	18	1.42593	4	2	4	3	4
511111049	40	1	1	0	2	1	1	3	1	2	0	1	3	4	4	4	18	1.5098	4	4	4	3	4
510403039	44	1	2	0	2	1	1	4	1	3	0	1	1	4	4	4	19	1.42593	4	1	4	1	4
510403051	44	1	2	1	2	1	2	3	0	1	1	1	3	4	4	4	19	1.71111	4	3	4	2	4
513423013	32	1	2	1	2	1	2	2	0	1	1	1	3	4	4	4	21	1.28333	3	3	3	3	4
510502045	32	1	2	0	2	1	2	3	0	1	1	1	3	4	4	4	18	1.83333	3	3	3	2	3
510105112	37	1	2	1	2	1	3	3	0	1	1	1	3	4	4	4	18	1.42593	4	2	3	2	4
513423005	32	1	1	0	2	1	1	1	0	1	0	1	3	4	4	4	19	1.60417	2	2	3	2	4
511402059	37	1	2	1	2	1	2	3	0	1	1	1	3	4	4	4	19	1.35088	5	3	4	2	4
513423044	28	1	1	0	1	1	1	2	0	2	1	1	1	4	4	4	19	1.42593	5	2	3	1	4
510502103	49	0	3	0	3	1	2	4	0	1	1	1	2	4	4	4	20	1.28333	4	4	4	3	4
513423015	36	1	1	0	2	1	1	2	0	2	0	1	3	4	4	4	21	1.60417	3	1	1	1	3
513423009	33	1	1	0	2	1	1	2	0	2	1	1	2	4	4	4	20	1.5098	3	3	3	2	3
510904029	46	1	1	1	3	1	1	3	0	1	0	1	3	4	4	4	22	1.35088	4	2	4	1	4
513423012	28	1	2	0	1	1	2	2	0	1	1	1	3	4	4	4	17	1.5098	3	2	3	3	3
510502019	22	1	1	0	1	0	1	2	0	2	1	1	3	4	4	4	13	1.28333	3	2	3	3	4
511402003	41	0	2	0	2	0	1	3	0	1	0	1	3	4	4	4	18	1.5098	2	3	4	2	4
511621046	50	0	3	1	3	1	1	3	0	1	1	0	1	4	4	4	19	1.35088	4	4	4	4	4
510723041	61	1	1	1	3	1	1	3	0	3	0	0	1	4	4	4	20	1.11594	4	4	4	3	4
511381040	39	1	2	1	2	1	2	3	1	1	1	1	3	4	4	4	20	1.60417	4	1	2	1	4
510403052	34	1	1	0	2	1	2	2	0	1	0	0	3	4	4	4	18	1.5098	4	3	4	3	4
511621011	34	1	2	1	2	1	2	3	0	1	1	1	3	4	4	4	19	1.60417	3	3	3	3	4
510723047	52	1	2	1	3	1	1	2	0	1	1	1	3	4	4	4	21	1.60417	4	3	3	4	4
510723035	55	1	2	1	3	1	1	3	1	1	1	0	2	4	4	4	21	1.60417	4	3	3	4	4
510723013	31	1	1	0	2	1	2	2	0	1	1	1	3	4	4	4	20	1.60417	3	3	3	2	3
510403005	34	1	2	1	2	1	2	3	0	1	1	1	3	4	4	4	20	1.83333	2	2	2	2	3
510723014	31	1	2	0	2	1	2	2	0	1	1	1	3	4	4	4	21	1.83333	3	1	2	1	3
513323035	28	0	1	0	1	1	1	1	0	1	0	1	3	4	4	4	21	1.5098	5	4	5	3	5
513423004	35	1	2	0	2	1	2	3	0	1	0	1	1	4	4	4	22	1.5098	2	2	3	1	3
513323007	28	1	1	1	1	1	2	2	0	1	1	1	3	4	4	4	22	1.97436	3	3	4	3	4
510823035	41	1	2	0	2	1	2	4	1	1	1	1	3	4	4	4	22	1.5098	4	3	4	2	4
510105087	30	0	2	0	2	0	3	2	0	1	1	1	3	4	4	4	22	1.22222	4	3	3	3	4
510502105	48	0	2	1	3	1	1	3	0	1	1	0	2	4	4	4	18	1.28333	4	2	4	2	5
510403012	26	1	2	0	1	0	2	2	0	1	1	1	3	4	4	4	19	1.16667	3	3	2	2	3
510403011	34	1	1	0	2	1	2	3	0	2	1	1	3	4	4	4	19	1.16667	3	3	1	2	3
511402019	35	1	2	0	2	1	2	3	0	1	1	1	3	4	4	4	19	1.97436	3	3	2	2	4
510304083	39	0	1	1	2	1	1	3	1	1	1	1	1	4	4	4	21	1.60417	2	2	2	2	2
510105079	37	1	3	0	2	0	3	3	0	1	1	1	3	4	4	4	19	1.71111	4	3	4	3	4
510502122	39	1	2	0	2	1	2	3	1	1	0	1	3	4	4	4	19	1.42593	5	4	4	3	4
511381011	38	1	1	0	2	1	1	3	1	2	0	1	3	4	4	4	19	1.83333	3	2	4	2	4
510823037	42	1	1	1	2	1	2	2	0	1	0	1	3	4	4	4	20	1.5098	4	4	4	2	4
510105162	51	1	3	1	3	1	2	4	1	1	1	0	3	4	4	4	21	1.60417	3	3	4	2	4
510823007	43	1	3	1	2	1	2	4	1	1	1	1	3	4	4	4	20	1.22222	3	3	4	2	4
510502104	32	0	3	1	2	1	2	3	0	3	1	0	2	4	4	4	21	1.35088	4	1	3	2	4
511111036	54	1	2	1	3	1	1	2	1	1	0	1	3	4	4	4	22	1.42593	5	3	5	3	5
511111037	54	1	2	1	3	1	1	2	0	1	0	1	3	4	4	4	22	1.42593	5	3	5	3	5
510502130	37	1	3	0	2	1	2	3	0	1	1	1	3	4	4	4	19	1.35088	5	5	5	5	5
511381012	47	1	1	0	3	1	1	1	0	2	0	1	3	4	4	4	17	1.83333	3	2	4	2	4
511381002	30	1	1	0	2	1	1	2	0	1	0	1	3	4	4	4	20	1.83333	1	1	1	1	1
510502040	28	1	1	0	1	1	2	2	0	2	0	1	3	4	4	4	18	1.5098	3	3	3	3	3
510105127	31	1	2	0	2	0	2	3	0	2	1	1	2	4	4	4	17	1.60417	2	1	3	2	3
512022076	38	1	2	1	2	1	2	3	0	1	0	1	3	4	4	4	21	1.35088	5	3	4	3	4
510904019	44	1	2	1	2	1	2	3	1	1	0	1	3	4	4	4	16	1.02667	5	4	4	4	4
510502131	29	1	2	0	1	0	3	2	0	1	1	1	3	4	4	4	16	1.71111	4	3	3	1	4
512022053	26	1	2	0	1	1	1	2	0	3	0	0	1	4	4	4	16	1.16667	5	4	4	4	4
513423043	54	1	2	0	3	0	1	4	0	1	1	1	1	4	4	4	17	1.42593	4	2	3	2	4
510105100	55	1	3	1	3	1	2	4	0	1	1	0	2	4	4	4	18	1.60417	4	3	4	2	4
510502129	37	1	3	0	2	1	3	3	1	1	1	1	3	4	4	4	18	1.28333	4	4	4	4	4
512022013	44	1	2	1	2	1	2	4	0	1	1	1	3	4	4	4	19	1.22222	3	3	3	1	3
510304051	42	0	1	1	2	1	1	2	1	3	0	0	1	4	4	4	19	1.11594	5	5	5	4	5
510502030	23	1	1	0	1	0	1	2	0	2	1	1	3	4	4	4	20	1.35088	3	3	3	3	3
510502020	24	1	1	0	1	0	1	2	0	2	1	1	3	4	4	4	15	1.22222	3	3	3	1	3
511402067	36	0	2	0	2	1	1	3	0	2	1	0	1	4	4	4	14	1.28333	5	3	3	2	2
510502089	36	1	2	1	2	1	3	3	1	1	1	1	3	4	4	4	19	1.02667	4	3	4	1	3
511621041	25	0	1	0	1	1	1	2	0	2	1	1	1	4	4	4	19	1.35088	4	4	4	3	5
510502015	43	0	3	0	2	1	2	3	0	2	1	0	1	4	4	4	20	1.42593	3	3	3	2	3
511402010	23	1	1	0	1	0	1	1	0	1	1	1	3	4	4	4	18	1.5098	3	2	3	3	3
510502002	35	1	2	1	2	1	2	3	1	1	0	0	2	4	4	4	18	1.71111	2	3	3	1	3
512022020	37	1	2	0	2	0	3	4	0	1	1	1	3	4	4	4	20	2.33333	3	1	3	1	3
513423003	25	1	1	1	1	1	1	1	0	1	0	1	3	4	4	4	20	1.28333	2	2	3	2	3
510105023	33	0	2	0	2	0	2	3	0	1	0	1	2	3	3	4	16	1.47368	4	4	3	4	4
510105025	35	0	1	0	2	1	1	2	0	3	0	0	1	3	3	4	17	1.86667	4	4	4	3	4
510502163	31	1	2	0	2	1	2	2	0	2	1	1	1	3	3	4	17	1.75	4	3	3	3	3
510105026	29	1	2	1	1	1	2	2	0	1	0	0	1	3	3	4	19	2	4	3	3	3	3
513323015	36	0	2	0	2	1	2	2	0	1	0	1	1	3	3	4	20	1.64706	3	3	3	3	3
513323014	24	0	2	1	1	0	1	1	0	3	0	1	1	3	3	4	20	1.64706	3	3	3	3	3
513323017	51	0	2	0	3	1	1	2	1	1	0	1	2	3	3	4	20	1.64706	3	3	3	3	3
513323016	31	0	2	0	2	1	2	2	1	3	0	1	1	3	3	4	20	1.64706	3	3	3	4	3
513323048	59	0	2	1	3	1	1	4	1	1	0	1	1	3	3	4	20	1.64706	5	4	4	4	4
513323013	23	0	1	0	1	1	1	2	0	3	0	1	2	3	3	4	20	1.55556	3	3	3	3	3
513323012	38	1	2	1	2	1	1	3	1	3	0	1	3	3	3	4	21	1.64706	3	3	3	3	3
510502065	32	1	2	1	2	1	2	3	0	1	1	1	3	3	3	4	21	1.75	3	2	3	1	3
511111057	47	0	1	0	3	1	1	2	0	2	0	0	1	3	3	4	18	1.27273	4	4	4	4	5
510105052	47	1	3	1	3	1	3	4	1	1	1	0	2	3	4	4	17	1.33333	5	5	4	4	5
512022087	44	1	3	0	2	0	2	4	1	1	1	1	3	3	4	4	18	1.4	5	5	4	3	3
511621059	48	1	3	0	3	1	1	4	0	1	1	1	3	3	4	4	19	1.4	5	2	4	4	4
511381053	32	1	2	0	2	1	2	3	0	1	1	1	3	3	4	4	22	1.55556	5	2	5	3	4
511621022	32	1	2	1	2	1	2	2	0	1	1	1	3	3	4	4	20	2.15385	3	1	3	1	3
511621064	29	1	2	0	1	0	2	2	0	1	1	0	3	3	4	4	21	2.8	5	3	5	1	5
510105178	31	1	2	0	2	1	2	2	0	2	1	1	1	3	4	4	21	1.75	3	3	3	2	3
511402026	41	1	2	0	2	1	2	4	0	1	1	1	2	3	4	4	21	1.47368	3	3	3	2	3
511402033	36	1	1	0	2	0	1	2	0	2	0	1	3	3	4	4	23	1.47368	3	2	3	1	4
512022022	53	1	2	0	3	0	1	4	1	1	1	1	1	3	4	4	21	1.33333	3	4	3	2	3
510723067	37	1	2	1	2	1	1	2	1	1	0	0	1	3	4	4	18	1.33333	4	4	4	4	5
511381017	49	1	1	1	3	1	1	2	1	1	0	1	3	4	3	4	20	1.55556	3	1	4	2	4
510904035	39	1	2	0	2	1	1	2	1	3	0	0	3	4	3	4	22	1.16667	4	4	4	3	4
510904038	46	1	2	1	3	1	1	3	1	1	0	1	1	4	3	4	18	1.64706	4	4	4	3	4
510403073	45	1	2	1	3	1	1	4	1	1	0	1	2	4	3	4	16	1.33333	4	2	4	1	4
511621056	30	1	3	0	2	1	2	2	0	1	1	1	3	4	3	4	20	1.75	4	3	4	3	4
510403062	47	1	2	0	3	1	1	3	0	1	0	1	3	4	3	4	22	1.4	4	3	4	4	3
510403023	32	0	1	0	2	1	1	2	0	2	0	1	1	4	3	4	15	1.47368	3	2	3	2	4
511381050	30	1	2	0	2	1	3	3	1	1	1	0	3	4	3	4	22	1.47368	5	3	4	4	4
510105049	36	0	2	0	2	1	1	3	0	2	0	0	1	4	3	4	16	1.75	4	3	4	3	4
510403074	35	1	2	0	2	1	1	3	0	3	0	1	3	4	3	4	18	2.15385	4	2	3	3	3
510823011	40	1	2	1	2	1	1	3	0	1	1	1	3	4	3	4	18	1.47368	3	3	3	3	4
511402101	40	1	2	0	2	1	2	2	0	2	1	0	2	4	3	4	20	1.64706	4	4	3	1	4
510304082	28	1	1	0	1	1	1	2	1	2	0	1	2	4	3	4	22	1.55556	2	2	3	2	3
512022027	46	1	2	1	3	0	2	3	1	1	0	1	3	4	3	4	22	1.64706	3	2	3	1	3
510403064	41	1	2	0	2	1	2	3	1	1	0	1	1	4	3	4	22	1.55556	4	3	3	2	3
513423056	45	1	2	0	3	1	2	3	0	2	1	1	2	4	3	4	19	1.55556	4	4	4	3	4
510502075	54	1	3	1	3	1	2	4	1	1	1	0	1	4	4	4	16	1.12	5	5	4	3	5
510502003	44	1	3	0	2	1	3	4	0	1	1	1	3	4	4	4	17	1.55556	1	1	5	2	5
511111041	48	0	1	0	3	1	1	2	0	1	0	0	2	4	4	4	15	1.64706	5	4	4	4	5
511402078	40	1	2	1	2	1	2	4	1	1	1	1	3	4	4	4	19	1.33333	4	3	4	3	4
510502133	36	1	1	0	2	1	2	2	1	1	0	1	3	4	4	4	21	1.33333	4	4	4	4	4
512022052	37	1	1	1	2	1	1	2	1	1	0	1	3	4	4	4	19	1.33333	5	3	4	3	4
510502083	53	1	3	0	3	0	1	4	1	2	1	1	3	4	4	4	21	1.16667	4	4	4	3	4
510403002	36	1	2	1	2	1	2	2	0	1	1	1	3	4	4	4	22	2	2	4	3	1	4
511381046	55	1	2	1	3	1	1	4	0	1	0	0	1	4	4	4	14	1.33333	5	5	5	4	4
510105078	27	0	1	1	1	1	3	2	0	1	1	1	3	4	4	4	18	1.86667	4	4	4	2	4
510105098	35	1	2	0	2	1	3	3	0	1	1	1	2	4	4	4	19	1.47368	4	3	3	3	3
510502036	30	1	1	0	2	1	2	2	0	2	0	1	3	4	4	4	19	1.4	3	3	3	3	4
510502123	43	1	2	0	2	0	1	3	1	1	0	1	3	4	4	4	20	1.75	5	5	5	4	5
510105096	48	1	2	1	3	1	2	4	1	1	1	0	3	4	4	4	12	1.55556	4	1	4	1	4
511621007	31	1	2	1	2	1	2	3	0	1	1	1	3	4	4	4	16	1.27273	3	3	4	2	4
510403055	34	1	2	1	2	1	1	2	0	1	0	1	1	4	4	4	14	1.4	4	3	4	3	4
510502001	48	0	2	0	3	1	2	3	1	2	1	0	1	4	4	4	17	1.33333	2	2	4	3	5
511402063	47	1	1	0	3	1	1	2	0	2	0	1	3	4	4	4	19	1.27273	5	1	5	5	5
510105092	45	1	3	1	3	1	3	4	1	1	1	1	3	4	4	4	15	1.47368	5	4	4	4	4
510105101	54	1	3	0	3	1	1	4	1	2	1	0	2	4	4	4	15	1.4	5	4	4	3	4
510304075	43	1	1	0	2	1	2	3	1	1	1	1	3	4	4	4	16	1.47368	3	3	2	2	3
510502118	28	1	1	0	1	0	2	2	0	1	1	1	3	4	4	4	22	1.21739	4	3	4	3	4
510304078	36	1	2	1	2	1	3	3	0	1	1	1	3	4	4	4	19	2	3	2	2	2	3
511402068	54	1	2	0	3	1	2	4	0	1	1	0	1	4	4	4	21	1.47368	4	3	4	3	4
510105147	32	1	3	1	2	1	3	2	0	1	1	1	3	4	4	4	21	1.4	3	1	2	1	3
511381001	37	1	1	1	2	1	1	3	0	1	1	1	3	4	4	4	22	2.8	2	1	3	2	3
510502101	55	1	1	0	3	1	1	3	1	1	1	0	1	4	4	4	22	1.55556	5	2	5	2	4
510502092	32	1	1	0	2	1	2	2	0	3	0	0	1	4	4	4	15	1.64706	4	3	3	3	4
510105084	28	1	1	0	1	1	1	2	0	2	0	1	1	4	4	4	16	1.64706	4	3	4	3	4
512022021	47	1	2	1	3	1	1	3	1	1	0	1	3	4	4	4	19	1.86667	3	2	3	1	3
510105164	32	1	1	0	2	1	3	2	0	1	1	1	3	4	4	4	16	1.4	3	1	3	1	3
510723056	53	1	2	0	3	1	1	4	0	2	1	0	2	4	4	4	18	1.4	4	1	3	2	1
511381007	30	1	2	1	2	1	2	2	0	1	1	1	3	4	4	4	18	1.47368	3	3	4	2	4
510105160	48	1	3	1	3	1	2	4	1	1	1	0	2	4	4	4	18	1.4	3	2	3	2	3
510105153	44	1	3	0	2	1	2	3	0	2	1	1	1	4	4	4	19	1.75	3	3	4	3	4
511111045	48	1	2	1	3	1	1	3	1	1	1	0	3	4	4	4	20	1.47368	4	2	4	2	3
510304052	39	0	2	0	2	1	1	3	1	1	0	1	1	4	4	4	20	1.4	4	4	4	4	4
510502093	35	1	2	1	2	1	2	3	0	1	0	1	3	4	4	4	20	1.4	4	3	4	1	4
512022002	36	1	1	0	2	1	1	2	1	2	0	1	3	4	4	4	21	1.4	2	2	3	3	3
512022009	41	1	2	1	2	1	2	3	0	1	1	1	3	4	4	4	21	2	3	3	3	1	3
511402016	34	1	2	1	2	1	1	2	0	1	1	1	3	4	4	4	19	1.75	3	3	4	2	3
510304076	35	1	2	1	2	1	3	4	0	1	1	1	3	4	4	4	20	2	3	1	1	1	1
511621002	29	1	3	1	1	1	2	2	0	1	1	1	3	4	4	4	20	1.64706	2	2	3	3	2
510502079	46	1	3	0	3	1	3	4	1	1	1	0	2	4	4	4	20	1.16667	5	4	4	2	4
510502084	29	1	2	1	1	1	3	2	1	2	1	1	3	4	4	4	21	1.21739	4	3	4	3	4
510823006	39	1	2	1	2	1	2	2	0	1	1	1	2	4	4	4	21	1.47368	3	3	3	3	4
510304050	47	1	2	0	3	0	1	4	0	1	0	1	3	4	4	4	22	1.21739	5	4	5	2	5
512022018	41	1	1	0	2	0	2	2	0	3	0	0	2	4	4	4	17	1.47368	3	3	3	3	4
510904010	42	0	1	1	2	1	1	2	0	1	0	1	3	4	4	4	18	1.33333	3	3	3	3	3
512022016	39	1	2	1	2	1	2	2	1	1	0	1	3	4	4	4	16	1.4	3	3	4	1	4
511402054	28	1	2	1	1	1	2	2	0	1	1	1	1	4	4	4	19	1.27273	4	4	4	3	5
510502047	26	1	2	0	1	1	1	2	0	2	1	1	3	4	4	4	17	1.75	3	3	4	2	4
511402076	32	1	2	1	2	1	2	3	0	1	1	1	3	4	4	4	19	1.47368	4	4	4	3	4
510723033	52	1	2	1	3	1	3	4	1	1	1	0	1	4	4	4	21	1.12	5	4	5	4	4
513423010	28	1	1	0	1	1	2	2	0	2	1	1	3	4	4	4	16	1.12	3	3	3	2	5
510723042	27	1	1	0	1	1	2	2	0	3	0	1	3	4	4	4	18	1.27273	4	4	4	3	4
510304031	39	1	2	1	2	1	1	2	0	1	0	1	3	4	4	4	17	1.33333	4	4	4	2	4
511402084	41	0	2	0	2	1	1	3	1	1	0	1	3	4	4	4	20	1.47368	4	4	5	4	4
510904007	36	1	2	1	2	1	2	3	0	1	1	1	3	4	4	4	18	1.55556	3	3	3	3	4
510304043	52	1	2	1	3	1	2	4	1	1	1	0	1	4	4	4	19	1.64706	4	3	3	1	3
510502004	31	1	2	0	2	1	2	2	0	1	1	1	3	4	4	4	19	1.86667	2	3	2	3	3
511381038	37	1	2	0	2	1	2	3	1	1	1	0	3	4	4	4	20	1.86667	4	2	3	1	4
511111046	38	1	2	1	2	1	2	3	0	1	1	1	3	4	4	4	20	1.55556	4	3	3	3	4
510502024	31	1	2	0	2	1	2	2	0	2	1	0	1	4	4	4	20	2	3	3	3	3	4
511111003	34	1	2	1	2	1	2	2	0	1	1	1	2	4	4	4	20	1.86667	3	3	3	2	4
511381045	35	1	2	1	2	1	2	3	0	1	1	1	3	4	4	4	21	2.33333	4	3	3	1	4
510502032	24	1	1	0	1	0	1	2	0	2	1	1	3	4	4	4	22	1.86667	3	2	3	3	3
510403037	37	0	2	1	2	1	2	3	0	1	1	1	3	4	4	4	17	1.75	4	1	4	1	4
511621014	37	1	1	0	2	1	2	3	0	1	1	1	3	4	4	4	19	2.15385	3	1	3	1	3
510502119	30	1	2	0	2	0	2	2	0	1	1	1	3	4	4	4	21	2.54545	4	3	3	1	4
510723044	27	1	1	0	1	1	1	2	0	2	1	1	1	4	4	4	21	1.86667	4	2	4	3	4
510403007	31	1	1	1	2	1	2	2	0	1	1	1	3	4	4	4	21	3.11111	1	1	2	1	2
510403008	32	1	1	0	2	1	1	3	0	1	1	1	3	4	4	4	21	2.33333	1	1	2	1	2
513423011	38	1	2	0	2	1	2	3	0	1	1	1	2	4	4	4	21	1.55556	3	4	3	3	3
510403019	27	1	2	0	1	1	2	1	0	1	1	1	3	4	4	4	21	1.86667	3	2	4	1	3
511381010	34	1	1	1	2	1	2	3	0	1	1	1	3	4	4	4	22	3.5	3	1	3	1	3
511111013	39	1	2	1	2	1	2	3	0	1	1	1	3	4	4	4	22	2.15385	3	3	3	2	3
511621054	40	1	3	0	2	1	2	4	0	1	1	1	3	4	4	4	22	1.86667	4	4	5	2	5
511402075	37	1	3	1	2	1	3	4	0	1	1	1	3	4	4	4	22	2.54545	4	3	2	2	4
511621055	55	1	3	1	3	1	2	4	0	1	1	1	3	4	4	4	23	2.15385	4	2	4	2	4
511402011	31	1	3	1	2	1	2	3	0	1	1	1	3	4	4	4	23	1.55556	3	3	3	1	4
510502088	30	1	2	1	2	1	3	2	0	1	1	1	3	4	4	4	24	1.47368	4	2	4	2	4
510105097	44	0	3	1	2	1	2	3	1	1	1	1	2	4	4	4	24	1.64706	5	3	5	2	5
511381013	31	1	3	1	2	1	2	3	0	1	1	1	3	4	4	4	15	4	3	1	3	3	4
510105085	38	1	1	1	2	1	2	3	0	1	0	1	2	4	4	4	18	1.64706	4	4	4	4	4
510403021	43	1	1	0	2	1	2	3	1	1	0	1	3	4	4	4	18	1.86667	3	3	3	1	3
511402017	33	1	3	1	2	1	2	3	0	1	1	1	3	4	4	4	18	1.4	3	3	4	3	4
510105099	45	1	3	0	3	1	2	4	1	1	1	1	2	4	4	4	18	1.27273	4	3	4	3	4
510403001	22	1	1	0	1	0	2	2	0	2	1	1	3	4	4	4	18	1.47368	2	2	3	2	3
510502046	48	1	2	0	3	1	1	3	0	3	0	0	2	4	4	4	19	1.75	3	2	4	2	4
510904002	33	1	1	0	2	0	2	2	0	1	1	1	3	4	4	4	18	2	2	2	2	2	3
510502028	64	1	1	1	3	1	2	3	0	1	1	1	3	4	4	4	19	1.86667	3	1	3	1	3
512022003	25	1	1	0	1	1	1	2	1	2	0	1	3	4	4	4	19	1.47368	1	2	3	1	4
512022058	34	1	1	1	2	1	2	3	1	1	1	1	1	4	4	4	19	1.75	4	2	2	1	3
510502100	52	1	1	0	3	1	1	3	1	2	1	0	1	4	4	4	20	1.64706	5	2	5	2	4
512022001	30	1	1	0	2	1	1	2	1	2	0	1	3	4	4	4	20	1.75	1	1	2	1	3
513423035	40	1	2	1	2	1	1	4	0	1	1	1	3	4	4	4	20	1.64706	5	5	4	5	5
510723016	37	1	3	1	2	1	2	3	0	1	1	1	3	4	4	4	18	1.47368	3	3	3	2	4
511621049	46	1	2	1	3	1	1	4	0	1	1	1	3	4	4	4	19	1.55556	4	4	3	3	3
510502096	47	1	3	1	3	1	3	4	0	1	1	1	1	4	4	4	20	1.55556	4	4	4	3	4
510304049	47	0	2	1	3	1	1	2	0	1	0	0	3	4	4	4	20	1.12	4	3	5	4	4
510823029	38	1	1	0	2	1	2	2	1	2	0	1	3	4	4	4	21	1.75	4	2	3	3	4
511111001	35	1	1	1	2	1	2	3	0	1	1	1	3	4	4	4	21	1.75	2	1	3	1	2
510904022	33	1	2	1	2	1	1	3	0	1	1	1	2	4	4	4	20	1.55556	4	3	4	1	4
510502086	31	0	3	1	2	1	3	2	0	1	1	1	3	4	4	4	20	1.55556	4	2	3	2	4
513323032	53	1	2	1	3	1	1	3	1	1	1	1	3	4	4	4	22	1.4	4	4	5	3	5
511381030	40	1	2	1	2	1	1	3	1	1	0	1	3	4	4	4	22	1.47368	4	1	4	2	4
510105116	49	1	3	1	3	1	3	4	0	1	1	1	3	4	4	4	20	1.86667	4	3	4	2	4
510105129	40	1	2	0	2	0	2	4	0	1	1	1	3	4	4	4	20	1.75	2	2	2	2	2
510502041	38	1	2	0	2	1	2	3	1	2	1	1	3	4	4	4	20	2	3	3	3	2	3
510723008	29	1	2	0	1	1	2	2	0	1	1	1	3	4	4	4	21	2.33333	3	2	4	3	4
510823041	21	1	1	0	1	0	1	2	0	2	0	1	3	4	4	4	21	2.15385	4	3	3	3	3
511111047	42	1	1	0	2	1	2	3	0	1	1	1	3	4	4	4	21	1.64706	4	3	4	3	4
510304035	36	1	1	1	2	1	2	3	0	1	1	1	3	4	4	4	21	1.86667	4	4	3	3	4
511621001	39	1	2	0	2	1	2	3	1	1	0	1	3	4	4	4	21	1.64706	2	2	2	1	2
511621010	34	1	2	0	2	1	2	3	1	2	1	1	2	4	4	4	22	1.86667	3	3	4	2	3
510904005	33	1	1	1	2	1	2	3	0	1	1	1	3	4	4	4	22	1.55556	3	2	2	2	4
510403016	45	1	3	1	3	1	2	4	1	1	1	0	2	4	4	4	23	1.27273	3	3	5	1	3
510403018	34	1	3	1	2	1	2	3	0	1	1	1	3	4	4	4	23	1.27273	3	3	5	1	3
510502005	40	1	2	1	2	1	2	3	0	1	1	1	3	4	4	4	23	1.75	2	2	2	1	1
511381008	52	1	2	0	3	1	2	4	1	1	1	1	3	4	4	4	23	1.47368	3	2	4	2	4
511381044	47	1	2	1	3	1	2	4	1	1	1	1	3	4	4	4	23	1.33333	4	1	3	2	4
510105125	36	1	2	0	2	1	2	3	0	1	1	1	1	4	4	4	23	1.21739	5	4	5	5	4
510403050	41	0	1	0	2	1	2	4	0	1	1	1	3	4	4	4	17	1.55556	4	3	4	4	4
510105108	42	0	1	0	2	1	1	2	0	2	1	1	1	4	4	4	18	1.4	4	4	5	4	5
510304048	35	1	1	0	2	0	1	2	0	3	0	1	3	4	4	4	18	1.12	4	3	4	3	4
510502135	32	1	2	1	2	0	3	3	0	1	1	1	3	4	4	4	20	2	5	1	5	1	4
510304042	42	1	2	0	2	0	2	4	1	2	1	1	1	4	4	4	21	1.27273	4	3	4	4	4
510403006	24	1	1	0	1	0	1	1	0	1	1	1	3	4	4	4	19	3.11111	2	2	2	2	3
511621053	38	1	3	0	2	1	2	4	0	1	1	1	1	4	4	4	20	1.86667	4	2	2	2	3
511381004	53	1	2	0	3	1	1	3	0	2	1	0	1	4	4	4	20	1.55556	3	1	3	3	3
511381005	52	1	3	1	3	1	2	4	1	1	1	0	1	4	4	4	20	1.55556	3	1	3	3	3
510105145	49	1	3	0	3	1	2	4	0	2	1	0	2	4	4	4	21	1.47368	3	3	3	3	3
511402050	41	0	3	1	2	1	3	4	0	1	1	0	1	4	4	4	21	1.12	5	5	3	3	5
510904023	32	0	2	1	2	1	2	2	0	1	1	1	3	4	4	4	17	1.33333	4	3	4	3	4
510502006	25	1	2	0	1	0	2	2	0	2	1	1	1	4	4	4	17	1.27273	2	2	2	2	2
513423037	42	1	1	0	2	1	2	3	0	2	0	1	1	4	4	4	19	1.12	5	5	5	4	4
513423045	34	0	2	1	2	1	2	3	0	1	1	1	3	4	4	4	16	2.54545	4	4	4	4	5
510502007	36	1	2	0	2	1	2	2	0	2	1	0	3	4	4	4	18	1.55556	2	2	3	2	3
510723058	23	1	1	0	1	1	1	2	0	2	1	1	1	4	4	4	17	2.15385	5	5	4	3	4
510403045	47	1	1	0	3	0	2	4	1	2	1	0	3	4	4	4	19	1.4	4	4	4	4	3
510304054	35	1	2	1	2	0	2	3	0	1	1	1	3	4	4	4	17	1.4	4	2	2	2	4
510105168	27	1	2	0	1	0	2	2	0	3	0	1	1	4	4	4	18	2.15385	3	2	3	3	4
510105146	34	1	2	0	2	1	2	3	0	1	1	1	3	4	4	4	19	2	3	1	5	1	4
510502027	28	1	1	0	1	1	1	2	0	2	1	1	3	4	4	4	19	1.47368	3	3	3	3	4
510105126	37	1	2	0	2	1	2	3	0	3	1	1	1	4	4	4	19	1.27273	2	1	2	2	3
510403057	42	1	2	1	2	1	2	4	1	1	0	1	1	4	4	4	19	1.27273	5	3	4	4	4
510403010	29	1	1	0	1	0	2	2	0	2	1	1	1	4	4	4	19	1.64706	3	4	4	3	3
513423002	42	1	2	0	2	1	1	3	1	2	0	1	3	4	4	4	19	1.27273	2	1	3	2	3
511402086	50	1	1	0	3	1	1	3	0	3	0	0	2	4	4	4	20	1.75	5	4	5	3	4
512022019	54	1	1	1	3	1	1	2	1	1	0	1	3	4	4	4	20	1.47368	3	3	4	3	3
510304058	32	0	1	0	2	1	2	2	0	2	1	0	1	4	4	4	20	1.47368	4	4	3	3	4
511621047	23	0	1	0	1	0	1	2	0	2	1	1	3	4	4	4	20	1.55556	4	4	4	3	4
510502111	43	1	3	1	2	1	2	4	0	1	1	1	3	4	4	4	21	1.4	4	3	4	3	4
510304047	36	0	1	0	2	1	1	2	0	2	0	1	3	4	4	4	21	1.47368	5	5	4	3	4
510304046	61	0	1	1	3	1	1	2	0	1	0	1	3	4	4	4	21	1.47368	5	5	5	3	5
513423001	43	1	2	1	2	0	1	3	1	1	1	1	3	4	4	4	21	1.27273	1	1	1	1	3
510304057	63	0	1	1	3	1	1	2	0	1	1	0	1	4	4	4	21	1.21739	5	5	5	5	5
513423014	38	1	1	1	2	1	1	3	0	1	0	1	1	4	4	4	21	1.47368	3	2	3	1	2
510502134	53	1	1	0	3	1	1	2	0	1	0	0	3	4	4	4	21	1.55556	4	4	4	4	4
